# Supplementary material for: Genome-wide identification of R2R3-MYB gene family and association with anthocyanin biosynthesis in Brassica species
Source: BMC Genomics. 2022 Jun 14;23:441. doi: 10.1186/s12864-022-08666-7 (PMC9199147; doi:10.1186/s12864-022-08666-7)
Supplement: Supplementary file 6 — Additional file 6: Supplementary Table S1. R2R3-MYB in six Brassica species. [file 12864_2022_8666_MOESM6_ESM.xlsx]

## Sheet: R2R3-MYB
R2R3-MYB in six Brassica species
A.thaliana	B.carinata	B.juncea	B.napus	B.nigra	B.oleracea	B.rapa
AT1G06180	BcaB01g00066	BjuA01g00250S	BnaA01T0012300ZS	BniB01g000360.2N.1	Bo00835s060.1	BraA01g001210.3C
AT1G08810	BcaB01g00302	BjuA01g02330S	BnaA01T0016100ZS	BniB01g000520.2N.1	Bo00954s080.1	BraA01g001590.3C
AT1G09540	BcaB01g00389	BjuA01g03290S	BnaA01T0033400ZS	BniB01g011950.2N.1	Bo03161s010.1	BraA01g003380.3C
AT1G09770	BcaB01g00642	BjuA01g03390S	BnaA01T0045100ZS	BniB01g012880.2N.1	Bo15369s010.1	BraA01g004610.3C
AT1G14350	BcaB01g00683	BjuA01g04830S	BnaA01T0088600ZS	BniB01g020570.2N.1	Bo1g003420.1	BraA01g009370.3C
AT1G16490	BcaB01g00768	BjuA01g05340S	BnaA01T0097700ZS	BniB01g026320.2N.1	Bo1g004900.1	BraA01g010290.3C
AT1G17950	BcaB01g01044	BjuA01g05400S	BnaA01T0115800ZS	BniB01g026630.2N.1	Bo1g006820.1	BraA01g012150.3C
AT1G18570	BcaB01g01869	BjuA01g06100S	BnaA01T0125600ZS	BniB01g027750.2N.1	Bo1g008140.1	BraA01g013270.3C
AT1G18710	BcaB01g02121	BjuA01g06450S	BnaA01T0174800ZS	BniB01g036930.2N.1	Bo1g017860.1	BraA01g016310.3C
AT1G22640	BcaB01g02195	BjuA01g13020S	BnaA01T0214800ZS	BniB01g038850.2N.1	Bo1g019910.1	BraA01g018920.3C
AT1G25340	BcaB01g02791	BjuA01g13880S	BnaA01T0285200ZS	BniB01g051310.2N.1	Bo1g021720.1	BraA01g023290.3C
AT1G26780	BcaB01g03036	BjuA01g23470S	BnaA01T0293200ZS	BniB01g051660.2N.1	Bo1g024170.1	BraA01g029810.3C
AT1G34670	BcaB01g03765	BjuA01g29890S	BnaA01T0357100ZS	BniB01g052270.2N.1	Bo1g028520.1	BraA01g030770.3C
AT1G35515	BcaB01g03810	BjuA01g32430S	BnaA01T0359600ZS	BniB01g052370.2N.1	Bo1g040300.1	BraA01g037720.3C
AT1G48000	BcaB01g03978	BjuA01g33280S	BnaA01T0364600ZS	BniB01g053690.2N.1	Bo1g051220.1	BraA01g038100.3C
AT1G56160	BcaB01g04058	BjuA01g34970S	BnaA01T0365200ZS	BniB01g055380.2N.1	Bo1g082480.1	BraA01g038620.3C
AT1G56650	BcaB01g04197	BjuA01g35890S	BnaA01T0373700ZS	BniB01g056000.2N.1	Bo1g090540.1	BraA01g038670.3C
AT1G57560	BcaB01g04205	BjuA01g40560S	BnaA01T0383000ZS	BniB01g057150.2N.1	Bo1g098860.1	BraA01g039610.3C
AT1G63910	BcaB01g04634	BjuA01g42370S	BnaA01T0390700ZS	BniB01g060400.2N.1	Bo1g102190.1	BraA01g040740.3C
AT1G66230	BcaB01g04915	BjuA01g42740S	BnaA01T0411600ZS	BniB01g060450.2N.1	Bo1g134790.1	BraA01g040850.3C
AT1G66370	BcaB01g04917	BjuA02g00540S	BnaA01T0418000ZS	BniB01g060830.2N.1	Bo1g138250.1	BraA01g042000.3C
AT1G66380	BcaB01g04967	BjuA02g02090S	BnaA02T0045300ZS	BniB01g061550.2N.1	Bo1g138940.1	BraA01g043960.3C
AT1G66390	BcaB01g05063	BjuA02g02620S	BnaA02T0055400ZS	BniB02g004770.2N.1	Bo1g138990.1	BraA01g044600.3C
AT1G68320	BcaB01g05119	BjuA02g02970S	BnaA02T0065300ZS	BniB02g006140.2N.1	Bo1g141040.1	BraA02g003400.3C
AT1G69560	BcaB01g05156	BjuA02g04330S	BnaA02T0071700ZS	BniB02g012840.2N.1	Bo1g144510.1	BraA02g004540.3C
AT1G73410	BcaB01g05241	BjuA02g05310S	BnaA02T0096400ZS	BniB02g020300.2N.1	Bo1g144680.1	BraA02g005660.3C
AT1G74080	BcaB01g05394	BjuA02g06350S	BnaA02T0102700ZS	BniB02g033660.2N.1	Bo1g147890.1	BraA02g005970.3C
AT1G74430	BcaB01g05479	BjuA02g06900S	BnaA02T0108000ZS	BniB02g034920.2N.1	Bo1g155040.1	BraA02g006570.3C
AT1G74650	BcaB01g05542	BjuA02g09490S	BnaA02T0116700ZS	BniB02g039480.2N.1	Bo1g157620.1	BraA02g007220.3C
AT1G79180	BcaB01g06059	BjuA02g17970S	BnaA02T0124600ZS	BniB02g040660.2N.1	Bo2g009800.1	BraA02g010120.3C
AT2G02820	BcaB01g06332	BjuA02g17980S	BnaA02T0130400ZS	BniB02g045060.2N.1	Bo2g010970.1	BraA02g010710.3C
AT2G16720	BcaB01g06356	BjuA02g21880S	BnaA02T0144200ZS	BniB02g045960.2N.1	Bo2g011790.1	BraA02g011360.3C
AT2G23290	BcaB01g06379	BjuA02g22180S	BnaA02T0160600ZS	BniB02g046260.2N.1	Bo2g012170.1	BraA02g012140.3C
AT2G25230	BcaB02g06467	BjuA02g22520S	BnaA02T0172700ZS	BniB02g047560.2N.1	Bo2g012520.1	BraA02g013010.3C
AT2G26950	BcaB02g06485	BjuA02g26020S	BnaA02T0206500ZS	BniB02g048030.2N.1	Bo2g013190.1	BraA02g013570.3C
AT2G26960	BcaB02g06633	BjuA02g27310S	BnaA02T0211300ZS	BniB02g048350.2N.1	Bo2g013970.1	BraA02g015230.3C
AT2G31180	BcaB02g06817	BjuA02g29010S	BnaA02T0212400ZS	BniB02g049620.2N.1	Bo2g024590.1	BraA02g017040.3C
AT2G32460	BcaB02g06945	BjuA02g30560S	BnaA02T0325000ZS	BniB02g050560.2N.1	Bo2g025410.1	BraA02g018200.3C
AT2G36890	BcaB02g06948	BjuA02g31080S	BnaA02T0350200ZS	BniB02g051640.2N.1	Bo2g028290.1	BraA02g021770.3C
AT2G37630	BcaB02g06960	BjuA02g31930S	BnaA02T0351300ZS	BniB02g053290.2N.1	Bo2g030240.1	BraA02g022090.3C
AT2G39880	BcaB02g07204	BjuA02g32650S	BnaA02T0357000ZS	BniB02g065590.2N.1	Bo2g036530.1	BraA02g022310.3C
AT2G47190	BcaB02g07382	BjuA02g33150S	BnaA02T0368600ZS	BniB02g067920.2N.1	Bo2g047590.1	BraA02g022420.3C
AT2G47460	BcaB02g07417	BjuA02g33800S	BnaA02T0378200ZS	BniB02g068010.2N.1	Bo2g057760.1	BraA02g026480.3C
AT3G01140	BcaB02g07802	BjuA02g36440S	BnaA02T0391300ZS	BniB02g068260.2N.1	Bo2g080540.1	BraA02g026490.3C
AT3G01530	BcaB02g08671	BjuA02g37030S	BnaA02T0394700ZS	BniB02g068450.2N.1	Bo2g080900.1	BraA02g035820.3C
AT3G02940	BcaB02g08770	BjuA02g37660S	BnaA02T0400500ZS	BniB02g068950.2N.1	Bo2g081100.1	BraA02g038430.3C
AT3G06490	BcaB02g08796	BjuA02g37960S	BnaA02T0414800ZS	BniB02g070260.2N.1	Bo2g082270.1	BraA02g038530.3C
AT3G08500	BcaB02g09075	BjuA02g39010S	BnaA03T0028700ZS	BniB02g070430.2N.1	Bo2g097680.1	BraA02g039090.3C
AT3G09230	BcaB02g09267	BjuA02g40000S	BnaA03T0039700ZS	BniB02g070710.2N.1	Bo2g136560.1	BraA02g040350.3C
AT3G09370	BcaB02g09322	BjuA03g03860S	BnaA03T0044500ZS	BniB02g071760.2N.1	Bo2g146540.1	BraA02g041360.3C
AT3G11440	BcaB02g09650	BjuA03g05370S	BnaA03T0050300ZS	BniB02g072450.2N.1	Bo2g150020.1	BraA02g042730.3C
AT3G12720	BcaB02g09887	BjuA03g06720S	BnaA03T0058400ZS	BniB02g074270.2N.1	Bo2g151810.1	BraA02g042740.3C
AT3G12820	BcaB02g09897	BjuA03g10480S	BnaA03T0062900ZS	BniB02g075350.2N.1	Bo2g156300.1	BraA02g043150.3C
AT3G13540	BcaB02g09952	BjuA03g12500S	BnaA03T0071300ZS	BniB02g075850.2N.1	Bo2g161170.1	BraA02g043710.3C
AT3G13890	BcaB02g10376	BjuA03g13120S	BnaA03T0075300ZS	BniB02g076220.2N.1	Bo2g161180.1	BraA02g045320.3C
AT3G23250	BcaB02g10467	BjuA03g14050S	BnaA03T0101100ZS	BniB02g078670.2N.1	Bo2g161590.1	BraA03g003120.3C
AT3G24310	BcaB03g11568	BjuA03g14690S	BnaA03T0101200ZS	BniB02g079950.2N.1	Bo2g164160.1	BraA03g004210.3C
AT3G27810	BcaB03g11604	BjuA03g16480S	BnaA03T0104500ZS	BniB02g081960.2N.1	Bo2g167960.1	BraA03g004700.3C
AT3G27920	BcaB03g11693	BjuA03g17420S	BnaA03T0123300ZS	BniB02g083330.2N.1	Bo2g168190.1	BraA03g005420.3C
AT3G28470	BcaB03g12004	BjuA03g17960S	BnaA03T0126500ZS	BniB02g086320.2N.1	Bo3g004500.1	BraA03g006250.3C
AT3G28910	BcaB03g12213	BjuA03g18360S	BnaA03T0134400ZS	BniB02g087320.2N.1	Bo3g005530.1	BraA03g006800.3C
AT3G29020	BcaB03g12352	BjuA03g18910S	BnaA03T0135900ZS	BniB02g088470.2N.1	Bo3g007070.1	BraA03g007660.3C
AT3G30210	BcaB03g12796	BjuA03g21160S	BnaA03T0150400ZS	BniB02g089610.2N.1	Bo3g008870.1	BraA03g008160.3C
AT3G46130	BcaB03g12965	BjuA03g21390S	BnaA03T0176500ZS	BniB03g002970.2N.1	Bo3g009730.1	BraA03g011150.3C
AT3G47600	BcaB03g12988	BjuA03g21480S	BnaA03T0180300ZS	BniB03g003380.2N.1	Bo3g010230.1	BraA03g011620.3C
AT3G48920	BcaB03g13300	BjuA03g25970S	BnaA03T0227800ZS	BniB03g003530.2N.1	Bo3g012180.1	BraA03g012340.3C
AT3G49690	BcaB03g14031	BjuA03g27520S	BnaA03T0236300ZS	BniB03g007380.2N.1	Bo3g012780.1	BraA03g013640.3C
AT3G50060	BcaB03g14034	BjuA03g27780S	BnaA03T0250900ZS	BniB03g007660.2N.1	Bo3g017760.1	BraA03g014030.3C
AT3G52250	BcaB03g14192	BjuA03g28580S	BnaA03T0283300ZS	BniB03g007760.2N.1	Bo3g018490.1	BraA03g014870.3C
AT3G53200	BcaB03g14193	BjuA03g30600S	BnaA03T0303900ZS	BniB03g009470.2N.1	Bo3g019230.1	BraA03g015050.3C
AT3G55730	BcaB03g14488	BjuA03g33800S	BnaA03T0312000ZS	BniB03g014230.2N.1	Bo3g021790.1	BraA03g017190.3C
AT3G60460	BcaB03g14496	BjuA03g35200S	BnaA03T0314300ZS	BniB03g015700.2N.1	Bo3g022210.1	BraA03g019190.3C
AT3G61250	BcaB03g14592	BjuA03g36010S	BnaA03T0330000ZS	BniB03g018790.2N.1	Bo3g023140.1	BraA03g019630.3C
AT3G62610	BcaB03g14593	BjuA03g40420S	BnaA03T0375700ZS	BniB03g022380.2N.1	Bo3g023270.1	BraA03g024500.3C
AT4G00540	BcaB03g14619	BjuA03g40870S	BnaA03T0376600ZS	BniB03g023330.2N.1	Bo3g025100.1	BraA03g025320.3C
AT4G01680	BcaB03g14629	BjuA03g42730S	BnaA03T0378900ZS	BniB03g023660.2N.1	Bo3g026690.1	BraA03g026910.3C
AT4G05100	BcaB03g14724	BjuA03g43250S	BnaA03T0399200ZS	BniB03g024550.2N.1	Bo3g031390.1	BraA03g030470.3C
AT4G09460	BcaB03g15272	BjuA03g44720S	BnaA03T0404300ZS	BniB03g025120.2N.1	Bo3g031880.1	BraA03g032740.3C
AT4G12350	BcaB03g15280	BjuA03g44860S	BnaA03T0408700ZS	BniB03g025230.2N.1	Bo3g039690.1	BraA03g033600.3C
AT4G13480	BcaB03g15409	BjuA03g45540S	BnaA03T0414300ZS	BniB03g025520.2N.1	Bo3g041750.1	BraA03g033860.3C
AT4G17785	BcaB03g15479	BjuA03g47150S	BnaA03T0424300ZS	BniB03g026900.2N.1	Bo3g044210.1	BraA03g033980.3C
AT4G18770	BcaB04g16914	BjuA03g47780S	BnaA03T0442800ZS	BniB03g027830.2N.1	Bo3g055110.1	BraA03g035510.3C
AT4G21440	BcaB04g18028	BjuA03g48200S	BnaA03T0449900ZS	BniB03g028100.2N.1	Bo3g060620.1	BraA03g040750.3C
AT4G22680	BcaB04g18445	BjuA03g50680S	BnaA03T0460800ZS	BniB03g028180.2N.1	Bo3g061630.1	BraA03g040840.3C
AT4G25560	BcaB04g18497	BjuA03g51820S	BnaA03T0467300ZS	BniB03g030370.2N.1	Bo3g062020.1	BraA03g041080.3C
AT4G26930	BcaB04g18545	BjuA03g53390S	BnaA03T0487400ZS	BniB03g032100.2N.1	Bo3g062160.1	BraA03g043280.3C
AT4G28110	BcaB04g18722	BjuA03g54790S	BnaA03T0537100ZS	BniB03g041390.2N.1	Bo3g065150.1	BraA03g043830.3C
AT4G33450	BcaB04g19449	BjuA04g01030S	BnaA03T0547300ZS	BniB03g042110.2N.1	Bo3g081700.1	BraA03g044380.3C
AT4G34990	BcaB04g19489	BjuA04g10470S	BnaA03T0561500ZS	BniB03g043560.2N.1	Bo3g081880.1	BraA03g044990.3C
AT4G37260	BcaB04g19495	BjuA04g11030S	BnaA04T0011300ZS	BniB03g043620.2N.1	Bo3g083130.1	BraA03g045920.3C
AT4G37780	BcaB04g19603	BjuA04g11220S	BnaA04T0109500ZS	BniB03g045640.2N.1	Bo3g091600.1	BraA03g047750.3C
AT4G38620	BcaB04g19720	BjuA04g11230S	BnaA04T0117700ZS	BniB03g047040.2N.1	Bo3g097710.1	BraA03g048460.3C
AT5G06100	BcaB04g19864	BjuA04g11330S	BnaA04T0117800ZS	BniB03g051680.2N.1	Bo3g099390.1	BraA03g049550.3C
AT5G07690	BcaB04g19895	BjuA04g14960S	BnaA04T0118700ZS	BniB03g051810.2N.1	Bo3g107600.1	BraA03g050330.3C
AT5G07700	BcaB04g20028	BjuA04g19960S	BnaA04T0152800ZS	BniB03g052520.2N.1	Bo3g107740.1	BraA03g052620.3C
AT5G10280	BcaB04g20391	BjuA04g20650S	BnaA04T0202800ZS	BniB03g052940.2N.1	Bo3g130340.1	BraA03g054190.3C
AT5G11050	BcaB04g20460	BjuA04g23390S	BnaA04T0209400ZS	BniB03g053100.2N.1	Bo3g149450.1	BraA03g057890.3C
AT5G11510	BcaB04g20972	BjuA04g29510S	BnaA04T0236700ZS	BniB04g000400.2N.1	Bo3g153550.1	BraA03g059110.3C
AT5G12870	BcaB04g20988	BjuA05g00170S	BnaA04T0297200ZS	BniB04g000640.2N.1	Bo3g157300.1	BraA03g060620.3C
AT5G14340	BcaB04g21040	BjuA05g00320S	BnaA05T0004800ZS	BniB04g002250.2N.1	Bo3g162580.1	BraA04g001280.3C
AT5G14750	BcaB04g21136	BjuA05g05510S	BnaA05T0006600ZS	BniB04g002670.2N.1	Bo3g165540.1	BraA04g012080.3C
AT5G15310	BcaB04g21255	BjuA05g07070S	BnaA05T0062900ZS	BniB04g003010.2N.1	Bo3g170700.1	BraA04g012810.3C
AT5G16600	BcaB04g21394	BjuA05g07650S	BnaA05T0077400ZS	BniB04g004210.2N.1	Bo3g179620.1	BraA04g013040.3C
AT5G16770	BcaB05g21476	BjuA05g11120S	BnaA05T0083300ZS	BniB04g005290.2N.1	Bo3g185830.1	BraA04g013050.3C
AT5G17800	BcaB05g21969	BjuA05g11990S	BnaA05T0117400ZS	BniB04g005470.2N.1	Bo4g004500.1	BraA04g013170.3C
AT5G23000	BcaB05g22174	BjuA05g30720S	BnaA05T0127700ZS	BniB04g006360.2N.1	Bo4g025810.1	BraA04g017120.3C
AT5G26660	BcaB05g22245	BjuA05g31020S	BnaA05T0412600ZS	BniB04g006690.2N.1	Bo4g030340.1	BraA04g022490.3C
AT5G35550	BcaB05g22356	BjuA05g32660S	BnaA05T0415900ZS	BniB04g006760.2N.1	Bo4g031070.1	BraA04g023280.3C
AT5G39700	BcaB05g22455	BjuA05g34130S	BnaA05T0423500ZS	BniB04g008900.2N.1	Bo4g046000.1	BraA04g026180.3C
AT5G40330	BcaB05g22578	BjuA05g36060S	BnaA05T0433800ZS	BniB04g020170.2N.1	Bo4g076940.1	BraA05g000480.3C
AT5G40350	BcaB05g22671	BjuA05g37660S	BnaA05T0442000ZS	BniB04g022470.2N.1	Bo4g101460.1	BraA05g000670.3C
AT5G40360	BcaB05g23139	BjuA05g39330S	BnaA05T0452900ZS	BniB04g023770.2N.1	Bo4g101470.1	BraA05g006200.3C
AT5G40430	BcaB05g23277	BjuA06g00230S	BnaA05T0465300ZS	BniB04g029980.2N.1	Bo4g140000.1	BraA05g007920.3C
AT5G49330	BcaB05g24175	BjuA06g04970S	BnaA05T0498400ZS	BniB04g030330.2N.1	Bo4g140150.1	BraA05g008460.3C
AT5G49620	BcaB05g24263	BjuA06g07000S	BnaA06T0057600ZS	BniB04g030930.2N.1	Bo4g140210.1	BraA05g012430.3C
AT5G52260	BcaB05g24363	BjuA06g07090S	BnaA06T0093300ZS	BniB04g033080.2N.1	Bo4g140220.1	BraA05g013420.3C
AT5G52600	BcaB05g24827	BjuA06g07440S	BnaA06T0111600ZS	BniB04g033270.2N.1	Bo4g140330.1	BraA05g033140.3C
AT5G54230	BcaB05g24851	BjuA06g07690S	BnaA06T0129300ZS	BniB04g033300.2N.1	Bo4g151410.1	BraA05g033570.3C
AT5G55020	BcaB05g24863	BjuA06g08180S	BnaA06T0129400ZS	BniB04g038070.2N.1	Bo4g176020.1	BraA05g034360.3C
AT5G56110	BcaB06g25427	BjuA06g09500S	BnaA06T0163800ZS	BniB04g039960.2N.1	Bo4g176030.1	BraA05g035480.3C
AT5G57620	BcaB06g25457	BjuA06g10620S	BnaA06T0183200ZS	BniB04g041010.2N.1	Bo4g178040.1	BraA05g037080.3C
AT5G58850	BcaB06g25508	BjuA06g14360S	BnaA06T0276600ZS	BniB04g052700.2N.1	Bo4g186460.1	BraA05g037730.3C
AT5G59780	BcaB06g25518	BjuA06g14890S	BnaA06T0301700ZS	BniB05g001270.2N.1	Bo4g198510.1	BraA05g038940.3C
AT5G60890	BcaB06g25624	BjuA06g17360S	BnaA06T0307000ZS	BniB05g001620.2N.1	Bo5g007320.1	BraA05g040530.3C
AT5G61420	BcaB06g26465	BjuA06g17500S	BnaA06T0344100ZS	BniB05g003350.2N.1	Bo5g009290.1	BraA05g040860.3C
AT5G62320	BcaB06g26611	BjuA06g24250S	BnaA06T0355400ZS	BniB05g004680.2N.1	Bo5g009920.1	BraA05g041540.3C
AT5G62470	BcaB06g27360	BjuA06g26440S	BnaA06T0357300ZS	BniB05g009370.2N.1	Bo5g010170.1	BraA06g006420.3C
AT5G65230	BcaB06g27474	BjuA06g29840S	BnaA06T0369800ZS	BniB05g011760.2N.1	Bo5g019500.1	BraA06g006650.3C
AT5G65790	BcaB06g27504	BjuA06g29860S	BnaA06T0377200ZS	BniB05g014460.2N.1	Bo5g021910.1	BraA06g010480.3C
AT5G67300	BcaB06g27887	BjuA06g30000S	BnaA06T0380800ZS	BniB05g015680.2N.1	Bo5g025570.1	BraA06g012450.3C
	BcaB06g28426	BjuA06g33330S	BnaA06T0401300ZS	BniB05g017600.2N.1	Bo5g025730.1	BraA06g014200.3C
	BcaB06g28427	BjuA06g36310S	BnaA06T0451000ZS	BniB05g018600.2N.1	Bo5g025790.1	BraA06g014340.3C
	BcaB06g28428	BjuA06g36530S	BnaA07T0069300ZS	BniB05g022570.2N.1	Bo5g038720.1	BraA06g014350.3C
	BcaB06g28511	BjuA07g07090S	BnaA07T0079700ZS	BniB05g023350.2N.1	Bo5g043390.1	BraA06g017470.3C
	BcaB06g28595	BjuA07g08350S	BnaA07T0105500ZS	BniB05g023770.2N.1	Bo5g045110.1	BraA06g018120.3C
	BcaB06g29438	BjuA07g11130S	BnaA07T0121400ZS	BniB05g025270.2N.1	Bo5g131980.1	BraA06g020530.3C
	BcaB07g29824	BjuA07g12380S	BnaA07T0141400ZS	BniB05g026760.2N.1	Bo5g133210.1	BraA06g025860.3C
	BcaB07g29839	BjuA07g14200S	BnaA07T0152700ZS	BniB05g032210.2N.1	Bo5g136570.1	BraA06g026000.3C
	BcaB07g29876	BjuA07g15290S	BnaA07T0183000ZS	BniB05g035780.2N.1	Bo5g139340.1	BraA06g028690.3C
	BcaB07g29968	BjuA07g18170S	BnaA07T0211900ZS	BniB05g037130.2N.1	Bo5g139830.1	BraA06g029280.3C
	BcaB07g30066	BjuA07g21270S	BnaA07T0214900ZS	BniB05g038320.2N.1	Bo5g143460.1	BraA06g033420.3C
	BcaB07g30102	BjuA07g22940S	BnaA07T0232100ZS	BniB05g039850.2N.1	Bo5g150350.1	BraA06g034600.3C
	BcaB07g30110	BjuA07g24780S	BnaA07T0250700ZS	BniB05g041120.2N.1	Bo5g155050.1	BraA06g034790.3C
	BcaB07g30321	BjuA07g24890S	BnaA07T0271100ZS	BniB05g046020.2N.1	Bo5g156410.1	BraA06g036230.3C
	BcaB07g31211	BjuA07g26760S	BnaA07T0275800ZS	BniB05g048010.2N.1	Bo6g044070.1	BraA06g036730.3C
	BcaB07g31420	BjuA07g27250S	BnaA07T0285700ZS	BniB05g058960.2N.1	Bo6g067190.1	BraA06g037000.3C
	BcaB07g31872	BjuA07g28240S	BnaA07T0286900ZS	BniB05g062420.2N.1	Bo6g077030.1	BraA06g037290.3C
	BcaB07g31888	BjuA07g28310S	BnaA07T0287000ZS	BniB05g063680.2N.1	Bo6g077600.1	BraA06g037380.3C
	BcaB07g32273	BjuA07g29570S	BnaA07T0300300ZS	BniB05g063780.2N.1	Bo6g081140.1	BraA06g039600.3C
	BcaB07g33108	BjuA07g30620S	BnaA07T0310500ZS	BniB05g064860.2N.1	Bo6g086910.1	BraA06g044770.3C
	BcaB07g34149	BjuA07g33310S	BnaA07T0338500ZS	BniB05g070660.2N.1	Bo6g087030.1	BraA07g008760.3C
	BcaB07g34166	BjuA07g33830S	BnaA07T0380900ZS	BniB05g070970.2N.1	Bo6g095400.1	BraA07g009880.3C
	BcaB08g34664	BjuA07g34120S	BnaA08T0000600ZS	BniB05g071250.2N.1	Bo6g097180.1	BraA07g012750.3C
	BcaB08g35864	BjuA07g34130S	BnaA08T0077800ZS	BniB05g071460.2N.1	Bo6g099800.1	BraA07g014550.3C
	BcaB08g35976	BjuA07g34250S	BnaA08T0106500ZS	BniB06g004950.2N.1	Bo6g099880.1	BraA07g016630.3C
	BcaB08g36220	BjuA07g37490S	BnaA08T0111700ZS	BniB06g006900.2N.1	Bo6g100940.1	BraA07g017920.3C
	BcaB08g36221	BjuA08g00070S	BnaA08T0121500ZS	BniB06g007520.2N.1	Bo6g106730.1	BraA07g021110.3C
	BcaB08g36384	BjuA08g08230S	BnaA08T0141500ZS	BniB06g010580.2N.1	Bo6g109070.1	BraA07g024270.3C
	BcaB08g36742	BjuA08g11230S	BnaA08T0186000ZS	BniB06g010740.2N.1	Bo6g116800.1	BraA07g024540.3C
	BcaB08g36835	BjuA08g11940S	BnaA08T0200500ZS	BniB06g013540.2N.1	Bo6g118350.1	BraA07g026350.3C
	BcaB08g36905	BjuA08g12860S	BnaA08T0231200ZS	BniB06g014080.2N.1	Bo6g118710.1	BraA07g028160.3C
	BcaB08g36950	BjuA08g13450S	BnaA08T0255600ZS	BniB06g014630.2N.1	Bo6g118730.1	BraA07g028240.3C
	BcaB08g37017	BjuA08g14880S	BnaA08T0255700ZS	BniB06g016090.2N.1	Bo6g118860.1	BraA07g030340.3C
	BcaB08g37052	BjuA08g18910S	BnaA08T0259100ZS	BniB06g020320.2N.1	Bo6g122640.1	BraA07g030810.3C
	BcaB08g37121	BjuA08g22830S	BnaA08T0292400ZS	BniB06g021450.2N.1	Bo7g033260.1	BraA07g032020.3C
	BcaB08g37388	BjuA08g25170S	BnaA08T0297800ZS	BniB06g024790.2N.1	Bo7g040780.1	BraA07g032100.3C
	BcaC01g00242	BjuA08g25230S	BnaA09T0021000ZS	BniB06g038490.2N.1	Bo7g050560.1	BraA07g033470.3C
	BcaC01g00416	BjuA08g25450S	BnaA09T0040300ZS	BniB06g039460.2N.1	Bo7g057770.1	BraA07g034460.3C
	BcaC01g00569	BjuA08g28720S	BnaA09T0040500ZS	BniB06g041880.2N.1	Bo7g063830.1	BraA07g037550.3C
	BcaC01g00698	BjuA08g28870S	BnaA09T0042900ZS	BniB06g044380.2N.1	Bo7g080730.1	BraA07g038040.3C
	BcaC01g00793	BjuA08g29220S	BnaA09T0043400ZS	BniB06g047970.2N.1	Bo7g085930.1	BraA07g038340.3C
	BcaC01g00988	BjuA09g03690S	BnaA09T0045600ZS	BniB06g047990.2N.1	Bo7g087050.1	BraA07g038350.3C
	BcaC01g01934	BjuA09g07670S	BnaA09T0051900ZS	BniB06g048110.2N.1	Bo7g088650.1	BraA07g038470.3C
	BcaC01g02454	BjuA09g08330S	BnaA09T0060200ZS	BniB06g050750.2N.1	Bo7g090950.1	BraA08g000070.3C
	BcaC01g02473	BjuA09g08570S	BnaA09T0073800ZS	BniB06g053260.2N.1	Bo7g091360.1	BraA08g009180.3C
	BcaC01g02759	BjuA09g08630S	BnaA09T0078800ZS	BniB06g053630.2N.1	Bo7g092680.1	BraA08g012590.3C
	BcaC01g02834	BjuA09g14280S	BnaA09T0092700ZS	BniB06g058030.2N.1	Bo7g092890.1	BraA08g013120.3C
	BcaC01g02988	BjuA09g18080S	BnaA09T0135900ZS	BniB06g058930.2N.1	Bo7g095130.1	BraA08g014430.3C
	BcaC01g03331	BjuA09g20020S	BnaA09T0147200ZS	BniB06g062100.2N.1	Bo7g098110.1	BraA08g015060.3C
	BcaC01g03367	BjuA09g20750S	BnaA09T0168100ZS	BniB06g067590.2N.1	Bo7g098590.1	BraA08g016600.3C
	BcaC01g03384	BjuA09g22470S	BnaA09T0232400ZS	BniB07g000290.2N.1	Bo7g099180.1	BraA08g021460.3C
	BcaC01g04036	BjuA09g23360S	BnaA09T0375900ZS	BniB07g017800.2N.1	Bo7g101470.1	BraA08g022940.3C
	BcaC01g04216	BjuA09g25890S	BnaA09T0435900ZS	BniB07g023040.2N.1	Bo7g105430.1	BraA08g025880.3C
	BcaC01g04232	BjuA09g31950S	BnaA09T0459900ZS	BniB07g023720.2N.1	Bo7g106240.1	BraA08g028610.3C
	BcaC01g04266	BjuA09g48620S	BnaA09T0468500ZS	BniB07g024270.2N.1	Bo7g107420.1	BraA08g028620.3C
	BcaC01g04720	BjuA09g55590S	BnaA09T0486800ZS	BniB07g026330.2N.1	Bo7g108060.1	BraA08g028700.3C
	BcaC01g04914	BjuA09g57550S	BnaA09T0494100ZS	BniB07g035140.2N.1	Bo7g110400.1	BraA08g028980.3C
	BcaC01g05029	BjuA09g58600S	BnaA09T0514500ZS	BniB07g036070.2N.1	Bo7g111870.1	BraA08g032420.3C
	BcaC01g05604	BjuA09g63130S	BnaA09T0549900ZS	BniB07g036090.2N.1	Bo7g116160.1	BraA08g032570.3C
	BcaC01g05636	BjuA09g64530S	BnaA09T0555100ZS	BniB07g036460.2N.1	Bo7g117140.1	BraA08g032980.3C
	BcaC01g05905	BjuA09g64850S	BnaA09T0612500ZS	BniB07g036500.2N.1	Bo7g117880.1	BraA09g002360.3C
	BcaC01g05967	BjuA09g66420S	BnaA09T0615900ZS	BniB07g037730.2N.1	Bo7g118450.1	BraA09g003320.3C
	BcaC01g06175	BjuA09g67290S	BnaA09T0622200ZS	BniB07g039060.2N.1	Bo7g119670.1	BraA09g003340.3C
	BcaC01g06189	BjuA09g67830S	BnaA10T0043200ZS	BniB07g040690.2N.1	Bo8g030520.1	BraA09g003630.3C
	BcaC01g06296	BjuA09g68040S	BnaA10T0111500ZS	BniB07g040970.2N.1	Bo8g049720.1	BraA09g003680.3C
	BcaC01g06479	BjuA09g68080S	BnaA10T0152800ZS	BniB07g041200.2N.1	Bo8g058040.1	BraA09g003920.3C
	BcaC01g06550	BjuA09g68380S	BnaA10T0160500ZS	BniB07g041560.2N.1	Bo8g058860.1	BraA09g004490.3C
	BcaC02g06963	BjuA09g68400S	BnaA10T0192000ZS	BniB07g043410.2N.1	Bo8g067590.1	BraA09g005460.3C
	BcaC02g07572	BjuA09g70450S	BnaA10T0200700ZS	BniB07g047830.2N.1	Bo8g067910.1	BraA09g006740.3C
	BcaC02g07922	BjuA10g04210S	BnaA10T0209700ZS	BniB07g048670.2N.1	Bo8g068030.1	BraA09g006980.3C
	BcaC02g08558	BjuA10g10770S	BnaA10T0213300ZS	BniB07g055280.2N.1	Bo8g071580.1	BraA09g007290.3C
	BcaC02g10216	BjuA10g11700S	BnaA10T0226500ZS	BniB07g055510.2N.1	Bo8g076540.1	BraA09g008790.3C
	BcaC02g11213	BjuA10g14780S	BnaA10T0234800ZS	BniB07g056070.2N.1	Bo8g077360.1	BraA09g013480.3C
	BcaC02g11316	BjuA10g15540S	BnaA10T0264000ZS	BniB07g056110.2N.1	Bo8g078940.1	BraA09g014820.3C
	BcaC02g11813	BjuA10g18780S	BnaC01T0018900ZS	BniB07g057040.2N.1	Bo8g079430.1	BraA09g017270.3C
	BcaC02g11882	BjuA10g19600S	BnaC01T0038400ZS	BniB07g058240.2N.1	Bo8g080840.1	BraA09g025090.3C
	BcaC02g12121	BjuA10g20840S	BnaC01T0051400ZS	BniB07g058340.2N.1	Bo8g082570.1	BraA09g030750.3C
	BcaC02g12580	BjuA10g22170S	BnaC01T0107500ZS	BniB07g058700.2N.1	Bo8g090160.1	BraA09g037700.3C
	BcaC02g12587	BjuA10g22920S	BnaC01T0119400ZS	BniB07g059580.2N.1	Bo8g091080.1	BraA09g040420.3C
	BcaC02g12614	BjuA10g23870S	BnaC01T0141400ZS	BniB07g060950.2N.1	Bo8g091100.1	BraA09g041340.3C
	BcaC02g12793	BjuB01g02370S	BnaC01T0155900ZS	BniB07g061590.2N.1	Bo8g095170.1	BraA09g043460.3C
	BcaC03g13303	BjuB01g02660S	BnaC01T0191600ZS	BniB08g003370.2N.1	Bo8g095200.1	BraA09g044180.3C
	BcaC03g13416	BjuB01g02920S	BnaC01T0271000ZS	BniB08g004820.2N.1	Bo8g095790.1	BraA09g046500.3C
	BcaC03g13446	BjuB01g04040S	BnaC01T0348700ZS	BniB08g005210.2N.1	Bo8g104210.1	BraA09g050260.3C
	BcaC03g13448	BjuB01g04650S	BnaC01T0362000ZS	BniB08g005980.2N.1	Bo8g104300.1	BraA09g050820.3C
	BcaC03g13499	BjuB01g07420S	BnaC01T0443900ZS	BniB08g006890.2N.1	Bo8g104600.1	BraA09g057130.3C
	BcaC03g13543	BjuB01g07980S	BnaC01T0448800ZS	BniB08g007320.2N.1	Bo8g105490.1	BraA09g057180.3C
	BcaC03g13935	BjuB01g17680S	BnaC01T0455300ZS	BniB08g008120.2N.1	Bo8g111090.1	BraA09g057480.3C
	BcaC03g14068	BjuB01g19280S	BnaC01T0455800ZS	BniB08g008780.2N.1	Bo9g004210.1	BraA09g058260.3C
	BcaC03g14140	BjuB01g27680S	BnaC01T0466600ZS	BniB08g012130.2N.1	Bo9g008370.1	BraA09g062350.3C
	BcaC03g14515	BjuB01g28690S	BnaC01T0480900ZS	BniB08g012940.2N.1	Bo9g008700.1	BraA10g004890.3C
	BcaC03g14747	BjuB01g29060S	BnaC01T0482700ZS	BniB08g013720.2N.1	Bo9g008750.1	BraA10g013050.3C
	BcaC03g14936	BjuB01g33840S	BnaC01T0487800ZS	BniB08g015450.2N.1	Bo9g009020.1	BraA10g013970.3C
	BcaC03g15050	BjuB01g40060S	BnaC01T0497100ZS	BniB08g016050.2N.1	Bo9g010860.1	BraA10g017610.3C
	BcaC03g15479	BjuB01g40920S	BnaC01T0503800ZS	BniB08g017230.2N.1	Bo9g014380.1	BraA10g018580.3C
	BcaC03g15501	BjuB02g04220S	BnaC02T0052100ZS	BniB08g017350.2N.1	Bo9g014610.1	BraA10g022270.3C
	BcaC03g15520	BjuB02g10760S	BnaC02T0061300ZS	BniB08g019420.2N.1	Bo9g014980.1	BraA10g023010.3C
	BcaC03g17170	BjuB02g16130S	BnaC02T0064900ZS	BniB08g020400.2N.1	Bo9g018910.1	BraA10g023170.3C
	BcaC03g17538	BjuB02g27980S	BnaC02T0068100ZS	BniB08g023290.2N.1	Bo9g029530.1	BraA10g024080.3C
	BcaC03g17594	BjuB02g29080S	BnaC02T0075300ZS	BniB08g023920.2N.1	Bo9g033970.1	BraA10g024430.3C
	BcaC03g17607	BjuB02g32560S	BnaC02T0083300ZS	BniB08g030590.2N.1	Bo9g044140.1	BraA10g024700.3C
	BcaC03g17657	BjuB02g33340S	BnaC02T0115900ZS	BniB08g030720.2N.1	Bo9g076410.1	BraA10g025820.3C
	BcaC03g17715	BjuB02g36970S	BnaC02T0124300ZS	BniB08g032430.2N.1	Bo9g119060.1	BraA10g026650.3C
	BcaC03g17744	BjuB02g37800S	BnaC02T0132000ZS	BniB08g035360.2N.1	Bo9g123440.1	BraA10g027590.3C
	BcaC03g17877	BjuB02g38830S	BnaC02T0143300ZS	BniB08g042110.2N.1	Bo9g133340.1	BraA10g029630.3C
	BcaC03g18053	BjuB02g39180S	BnaC02T0205500ZS	BniB08g044080.2N.1	Bo9g140750.1	BraAnng003740.3C
	BcaC03g18056	BjuB02g40530S	BnaC02T0234600ZS	BniB08g047080.2N.1	Bo9g147050.1
	BcaC03g18093	BjuB02g41240S	BnaC02T0276500ZS	BniB08g058960.2N.1	Bo9g159830.1
	BcaC03g18151	BjuB02g43690S	BnaC02T0280400ZS	BniB08g062140.2N.1	Bo9g161810.1
	BcaC03g18354	BjuB02g54940S	BnaC02T0282200ZS	BniB08g063360.2N.1	Bo9g163020.1
	BcaC03g18380	BjuB02g57040S	BnaC02T0283700ZS	BniB08g064050.2N.1	Bo9g164230.1
	BcaC03g18505	BjuB02g57140S	BnaC02T0438100ZS	BniB08g066220.2N.1	Bo9g165670.1
	BcaC04g18850	BjuB02g57540S	BnaC02T0472600ZS	BniB08g066520.2N.1	Bo9g166000.1
	BcaC04g18860	BjuB02g57760S	BnaC02T0480200ZS	BniB08g067560.2N.1	Bo9g169270.1
	BcaC04g18958	BjuB02g58200S	BnaC02T0486400ZS	BniB08g070280.2N.1	Bo9g171130.1
	BcaC04g19012	BjuB02g59540S	BnaC02T0491800ZS	BniB08g074820.2N.1	Bo9g172290.1
	BcaC04g19043	BjuB02g60670S	BnaC02T0494200ZS	BniB08g075350.2N.1	Bo9g175680.1
	BcaC04g19173	BjuB02g61260S	BnaC02T0506000ZS	BniS00512g470.2N.1
	BcaC04g19218	BjuB02g63000S	BnaC02T0523100ZS
	BcaC04g19316	BjuB02g63960S	BnaC02T0523300ZS
	BcaC04g19628	BjuB02g64860S	BnaC02T0527500ZS
	BcaC04g19746	BjuB02g67150S	BnaC02T0550800ZS
	BcaC04g20141	BjuB02g68250S	BnaC02T0553100ZS
	BcaC04g20278	BjuB02g70040S	BnaC03T0035500ZS
	BcaC04g21370	BjuB02g73060S	BnaC03T0046800ZS
	BcaC04g22223	BjuB02g74980S	BnaC03T0051600ZS
	BcaC04g22516	BjuB02g75940S	BnaC03T0058300ZS
	BcaC04g22669	BjuB03g15170S	BnaC03T0067200ZS
	BcaC04g23247	BjuB03g15350S	BnaC03T0072100ZS
	BcaC04g23413	BjuB03g15600S	BnaC03T0085900ZS
	BcaC04g23448	BjuB03g16110S	BnaC03T0115000ZS
	BcaC04g23475	BjuB03g19930S	BnaC03T0120800ZS
	BcaC04g23630	BjuB03g21070S	BnaC03T0128000ZS
	BcaC04g23744	BjuB03g22960S	BnaC03T0142900ZS
	BcaC04g23828	BjuB03g23030S	BnaC03T0146800ZS
	BcaC04g23852	BjuB03g24820S	BnaC03T0156200ZS
	BcaC04g23858	BjuB03g32990S	BnaC03T0176400ZS
	BcaC04g23889	BjuB03g33970S	BnaC03T0181800ZS
	BcaC04g23890	BjuB03g35980S	BnaC03T0206200ZS
	BcaC04g24077	BjuB03g36040S	BnaC03T0211100ZS
	BcaC05g24298	BjuB03g36310S	BnaC03T0268000ZS
	BcaC05g24740	BjuB03g37020S	BnaC03T0279300ZS
	BcaC05g25334	BjuB03g38350S	BnaC03T0298100ZS
	BcaC05g25565	BjuB03g38440S	BnaC03T0340900ZS
	BcaC05g25752	BjuB03g39880S	BnaC03T0364200ZS
	BcaC05g25767	BjuB03g40630S	BnaC03T0373800ZS
	BcaC05g25772	BjuB03g43370S	BnaC03T0377300ZS
	BcaC05g26191	BjuB03g46080S	BnaC03T0378300ZS
	BcaC05g26386	BjuB03g47310S	BnaC03T0459500ZS
	BcaC05g26474	BjuB03g50970S	BnaC03T0461400ZS
	BcaC05g26680	BjuB03g52450S	BnaC03T0464700ZS
	BcaC05g29148	BjuB03g52510S	BnaC03T0524100ZS
	BcaC05g29151	BjuB03g52780S	BnaC03T0554000ZS
	BcaC05g29243	BjuB03g56180S	BnaC03T0555400ZS
	BcaC05g29374	BjuB03g56320S	BnaC03T0607300ZS
	BcaC05g29376	BjuB04g10500S	BnaC03T0669700ZS
	BcaC05g29518	BjuB04g20540S	BnaC03T0689100ZS
	BcaC05g29590	BjuB04g21270S	BnaC03T0706500ZS
	BcaC05g29667	BjuB04g26330S	BnaC03T0722300ZS
	BcaC05g30385	BjuB04g26460S	BnaC03T0731300ZS
	BcaC05g30412	BjuB04g28130S	BnaC03T0754500ZS
	BcaC05g30414	BjuB04g28570S	BnaC03T0817300ZS
	BcaC05g30446	BjuB04g28820S	BnaC04T0005700ZS
	BcaC05g30451	BjuB04g33980S	BnaC04T0007900ZS
	BcaC05g30452	BjuB04g35010S	BnaC04T0069000ZS
	BcaC05g30491	BjuB04g37020S	BnaC04T0090000ZS
	BcaC06g30664	BjuB04g46450S	BnaC04T0146400ZS
	BcaC06g30701	BjuB04g48230S	BnaC04T0209800ZS
	BcaC06g30952	BjuB04g48540S	BnaC04T0269900ZS
	BcaC06g30961	BjuB04g49310S	BnaC04T0270000ZS
	BcaC06g31215	BjuB04g49450S	BnaC04T0335800ZS
	BcaC06g32413	BjuB04g50480S	BnaC04T0392300ZS
	BcaC06g32498	BjuB04g51840S	BnaC04T0402700ZS
	BcaC06g32645	BjuB04g52260S	BnaC04T0403700ZS
	BcaC06g32801	BjuB04g53490S	BnaC04T0404300ZS
	BcaC06g33112	BjuB04g53660S	BnaC04T0404400ZS
	BcaC06g33145	BjuB05g04250S	BnaC04T0445200ZS
	BcaC06g33203	BjuB05g04420S	BnaC04T0508800ZS
	BcaC06g33243	BjuB05g04710S	BnaC04T0518200ZS
	BcaC06g33279	BjuB05g04990S	BnaC04T0552100ZS
	BcaC06g33594	BjuB05g09840S	BnaC04T0614300ZS
	BcaC06g33651	BjuB05g10740S	BnaC05T0044400ZS
	BcaC06g33712	BjuB05g11380S	BnaC05T0065800ZS
	BcaC06g33772	BjuB05g14200S	BnaC05T0072600ZS
	BcaC06g33785	BjuB05g23420S	BnaC05T0075300ZS
	BcaC06g34034	BjuB05g24890S	BnaC05T0114500ZS
	BcaC06g34815	BjuB05g28910S	BnaC05T0137500ZS
	BcaC06g34981	BjuB05g30760S	BnaC05T0156000ZS
	BcaC06g35219	BjuB05g31830S	BnaC05T0218800ZS
	BcaC06g35679	BjuB05g33000S	BnaC05T0464600ZS
	BcaC07g37655	BjuB05g35760S	BnaC05T0468000ZS
	BcaC07g38099	BjuB05g40320S	BnaC05T0475500ZS
	BcaC07g38515	BjuB05g41540S	BnaC05T0488100ZS
	BcaC07g38516	BjuB05g42670S	BnaC05T0504500ZS
	BcaC07g38919	BjuB05g43710S	BnaC05T0511100ZS
	BcaC07g38939	BjuB05g47150S	BnaC05T0525300ZS
	BcaC07g39173	BjuB05g47970S	BnaC05T0559400ZS
	BcaC07g39277	BjuB05g49650S	BnaC06T0099100ZS
	BcaC07g39365	BjuB05g58170S	BnaC06T0181400ZS
	BcaC07g39431	BjuB05g59450S	BnaC06T0223400ZS
	BcaC07g39472	BjuB05g61140S	BnaC06T0229100ZS
	BcaC07g39678	BjuB05g61500S	BnaC06T0250900ZS
	BcaC07g39681	BjuB06g01710S	BnaC06T0276600ZS
	BcaC07g39804	BjuB06g05760S	BnaC06T0278200ZS
	BcaC07g39900	BjuB06g08450S	BnaC06T0306800ZS
	BcaC07g39988	BjuB06g09200S	BnaC06T0327500ZS
	BcaC07g40564	BjuB06g12690S	BnaC06T0328400ZS
	BcaC07g41306	BjuB06g16810S	BnaC06T0328700ZS
	BcaC07g41317	BjuB06g16880S	BnaC06T0329100ZS
	BcaC07g41319	BjuB06g19630S	BnaC06T0347100ZS
	BcaC07g41350	BjuB06g21520S	BnaC06T0360600ZS
	BcaC07g41352	BjuB06g24440S	BnaC06T0398100ZS
	BcaC07g41875	BjuB06g35530S	BnaC06T0404100ZS
	BcaC07g42779	BjuB06g38390S	BnaC06T0404200ZS
	BcaC08g43770	BjuB06g39410S	BnaC06T0407500ZS
	BcaC08g44626	BjuB06g42910S	BnaC06T0407800ZS
	BcaC08g45060	BjuB06g44220S	BnaC06T0407900ZS
	BcaC08g45370	BjuB06g44750S	BnaC06T0409400ZS
	BcaC08g45884	BjuB06g45200S	BnaC06T0447900ZS
	BcaC08g45981	BjuB06g47840S	BnaC07T0104400ZS
	BcaC08g46058	BjuB06g47950S	BnaC07T0123100ZS
	BcaC08g46063	BjuB06g50470S	BnaC07T0158200ZS
	BcaC08g46071	BjuB06g51030S	BnaC07T0178800ZS
	BcaC08g46395	BjuB06g52710S	BnaC07T0205300ZS
	BcaC08g46764	BjuB06g57490S	BnaC07T0280300ZS
	BcaC08g46807	BjuB06g57660S	BnaC07T0309800ZS
	BcaC08g46839	BjuB07g00490S	BnaC07T0310800ZS
	BcaC08g46869	BjuB07g14760S	BnaC07T0314000ZS
	BcaC08g46870	BjuB07g19730S	BnaC07T0316500ZS
	BcaC08g46894	BjuB07g21560S	BnaC07T0322500ZS
	BcaC08g46983	BjuB07g29390S	BnaC07T0337400ZS
	BcaC08g47000	BjuB07g30240S	BnaC07T0351100ZS
	BcaC08g47482	BjuB07g30260S	BnaC07T0376700ZS
	BcaC09g47677	BjuB07g30610S	BnaC07T0381200ZS
	BcaC09g48012	BjuB07g30650S	BnaC07T0386400ZS
	BcaC09g48022	BjuB07g31540S	BnaC07T0397600ZS
	BcaC09g48024	BjuB07g32700S	BnaC07T0417700ZS
	BcaC09g48057	BjuB07g33840S	BnaC07T0425500ZS
	BcaC09g48080	BjuB07g34150S	BnaC07T0443100ZS
	BcaC09g48172	BjuB07g34430S	BnaC07T0465900ZS
	BcaC09g48379	BjuB07g34760S	BnaC07T0480700ZS
	BcaC09g49273	BjuB07g36240S	BnaC07T0513900ZS
	BcaC09g49999	BjuB07g39730S	BnaC07T0537000ZS
	BcaC09g50512	BjuB07g40480S	BnaC07T0548300ZS
	BcaC09g50757	BjuB07g45970S	BnaC08T0110000ZS
	BcaC09g51138	BjuB07g46240S	BnaC08T0154600ZS
	BcaC09g51222	BjuB07g46760S	BnaC08T0189000ZS
	BcaC09g51474	BjuB07g46800S	BnaC08T0196500ZS
	BcaC09g51605	BjuB07g47430S	BnaC08T0242900ZS
	BcaC09g52158	BjuB07g48420S	BnaC08T0248000ZS
	BcaC09g52240	BjuB07g48500S	BnaC08T0283900ZS
	BcaNung00059	BjuB07g48810S	BnaC08T0302800ZS
	BcaNung00640	BjuB07g49260S	BnaC08T0303200ZS
	BcaNung00857	BjuB07g51110S	BnaC08T0324200ZS
	BcaNung01397	BjuB07g51670S	BnaC08T0332900ZS
	BcaNung01435	BjuB08g01580S	BnaC08T0356600ZS
	BcaNung01595	BjuB08g05060S	BnaC08T0396200ZS
	BcaNung01682	BjuB08g07110S	BnaC08T0401900ZS
	BcaNung02045	BjuB08g07870S	BnaC08T0471400ZS
	BcaNung02174	BjuB08g08090S	BnaC08T0478700ZS
	BcaNung02367	BjuB08g09870S	BnaC09T0004300ZS
	BcaNung02486	BjuB08g10300S	BnaC09T0025700ZS
	BcaNung02532	BjuB08g11200S	BnaC09T0028400ZS
	BcaNung02597	BjuB08g15660S	BnaC09T0028900ZS
	BcaNung02609	BjuB08g23830S	BnaC09T0031300ZS
	BcaNung02672	BjuB08g26380S	BnaC09T0038300ZS
	BcaNung02798	BjuB08g33620S	BnaC09T0048600ZS
	BcaNung02960	BjuB08g35960S	BnaC09T0064100ZS
	BcaNung03096	BjuB08g37290S	BnaC09T0070500ZS
	BcaNung03316	BjuB08g37430S	BnaC09T0089800ZS
	BcaNung03549	BjuB08g42840S	BnaC09T0145600ZS
	BcaNung03701	BjuB08g43400S	BnaC09T0159600ZS
	BcaNung04031	BjuB08g45710S	BnaC09T0187600ZS
	BcaNung05133	BjuB08g46400S	BnaC09T0375800ZS
	BcaNung05339	BjuB08g48010S	BnaC09T0389800ZS
	BcaNung05915	BjuB08g48080S	BnaC09T0409400ZS
	BcaNung06232	BjuB08g48800S	BnaC09T0432300ZS
	BcaNung06272	BjuB08g49120S	BnaC09T0443500ZS
	BcaNung06461	BjuB08g50480S	BnaC09T0486800ZS
	BcaNung07132	BjuB08g51070S	BnaC09T0498300ZS
	BcaNung07384	BjuB08g51520S	BnaC09T0510400ZS
	BcaNung07389	BjuB08g54170S	BnaC09T0519000ZS
		BjuB08g54550S	BnaC09T0531900ZS
		BjuB08g55160S	BnaC09T0541300ZS
		BjuB08g55560S	BnaC09T0555000ZS
		BjuB08g56340S	BnaC09T0578500ZS
		BjuB08g56960S	Bnascaffold0025T0021400ZS
		BjuB08g58100S	Bnascaffold0025T0032600ZS
		BjuUnng03920S	Bnascaffold0026T0016900ZS
		BjuUnng14470S	Bnascaffold0026T0021300ZS
		BjuUnng20450S	Bnascaffold0026T0057600ZS
		BjuUnng23370S	Bnascaffold0027T0000600ZS
			Bnascaffold1095T0000200ZS
			Bnascaffold2276T0000100ZS
			Bnascaffold2366T0000200ZS

## Sheet: 1R-MYB
1R-MYB in Brassica plants
A.thaliana	B.carinata	B.juncea	B.napus	B.nigra	B.oleracea	B.rapa
AT1G09710	BcaB01g00656	BjuB08g48310S	BnaA02T0140700ZS	BniB01g055250.2N.1	Bo2g013560.1	BraA01g018760.3C
AT1G15720	BcaB01g04232	BjuB01g50280S	BnaA02T0069100ZS	BniB02g030360.2N.1	Bo3g012470.1	BraA01g040680.3C
AT1G17460	BcaB01g04946	BjuA09g65070S	BnaA03T0131600ZS	BniB02g031380.2N.1	Bo00877s020.1	BraA02g006960.3C
AT1G17520	BcaB01g05213	BjuA10g19200S	BnaA03T0073500ZS	BniB02g045630.2N.1	Bo6g057640.1	BraA02g026680.3C
AT1G18330	BcaB01g06139	BjuA05g13380S	BnaA05T0142800ZS	BniB03g011960.2N.1	Bo5g002760.1	BraA03g007900.3C
AT1G18960	BcaC01g06229	BjuA03g53850S	BnaA06T0125600ZS	BniB03g037360.2N.1	Bo3g024610.1	BraA03g029780.3C
AT1G21700	BcaC02g11952	BjuA02g29410S	BnaA06T0277700ZS	BniB04g019260.2N.1	Bo8g079140.1	BraA05g001030.3C
AT1G58220	BcaC03g14444	BjuA02g36700S	BnaA07T0347200ZS	BniB05g009500.2N.1	Bo3g054440.1	BraA05g015000.3C
AT1G71030	BcaC03g15409	BjuB08g10110S	BnaA09T0175300ZS	BniB05g032940.2N.1	Bo5g138190.1	BraA05g036930.3C
AT1G72650	BcaC04g18809	BjuB02g42190S	BnaA10T0097300ZS	BniB06g020260.2N.1	Bo1g144410.1	BraA06g004110.3C
AT1G72740	BcaC04g22121	BjuB06g23770S	BnaA10T0215500ZS	BniB06g060730.2N.1	Bo3g001090.1	BraA06g013980.3C
AT2G13960	BcaC05g25727	BjuB01g06260S	BnaC02T0154400ZS	BniB07g006810.2N.1	Bo3g022870.1	BraA08g035740.3C
AT2G33610	BcaB05g23256	BjuA05g31720S	BnaC02T0178400ZS	BniB07g058170.2N.1	Bo9g052030.1	BraA09g000110.3C
AT2G37025	BcaC07g39453	BjuB05g35240S	BnaC02T0079400ZS	BniB08g008540.2N.1	Bo9g003750.1	BraA09g018150.3C
AT2G38090	BcaC08g44341	BjuA03g45050S	BnaC03T0001300ZS	BniB08g016820.2N.1	Bo4g006930.1	BraA10g000820.3C
AT2G46410	BcaB08g36790	BjuB06g06950S	BnaC05T0227300ZS	BniB08g018950.2N.1	Bo9g110930.1	BraA10g010970.3C
AT3G10113	BcaB01g05861	BjuB05g24490S	BnaC06T0154100ZS	BniB08g041270.2N.1	Bo2g046050.1	BraA01g039710.3C
AT3G49850	BcaB04g17012	BjuA10g09360S	BnaC06T0313300ZS	BniB08g043050.2N.1	Bo2g098940.1	BraA02g038950.3C
AT4G34430	BcaB04g19570	BjuA02g06490S	BnaC08T0300600ZS	BniB08g043300.2N.1	Bo4g198650.1	BraA05g035590.3C
AT5G58340	BcaB05g22023	BjuA02g22000S	BnaC09T0197500ZS	BniB08g063780.2N.1	Bo9g161410.1	BraA06g003600.3C
AT5G58900	BcaB06g26190	BjuA02g32450S	BnaC09T0353000ZS	BniS02554g500.2N.1	Bo1g141120.1	BraA08g001060.3C
AT5G67580	BcaB06g26361	BjuA02g40740S	BnaC09T0491800ZS	BniB01g025450.2N.1	Bo24301s010.1	BraA08g003280.3C
AT3G27785	BcaB06g27584	BjuA03g27340S	BnaA02T0005800ZS	BniB01g053800.2N.1	Bo2g149310.1	BraA09g004130.3C
	BcaB07g31844	BjuA06g27150S	BnaA02T0355600ZS	BniB02g052680.2N.1	Bo3g002160.1	BraA10g028540.3C
	BcaB07g31889	BjuA06g38830S	BnaA03T0182600ZS	BniB04g032790.2N.1	Bo3g184590.1	BraA10g030830.3C
	BcaB07g33443	BjuA08g25160S	BnaA03T0315400ZS	BniB04g060530.2N.1	Bo5g025310.1	BraA01g023400.3C
	BcaC01g01450	BjuA09g67600S	BnaA04T0116400ZS	BniB05g015920.2N.1	Bo5g136680.1	BraA08g011870.3C
	BcaC04g23783	BjuA10g20530S	BnaA06T0033400ZS	BniB05g024200.2N.1	Bo6g018000.1	BraA05g000310.3C
	BcaC05g25567	BjuB01g16570S	BnaA06T0059900ZS	BniB07g001630.2N.1	Bo6g018740.1	BraA08g015980.3C
	BcaC05g28618	BjuB01g29170S	BnaA06T0156600ZS	BniB07g037200.2N.1	Bo6g091360.1
	BcaC05g28672	BjuB02g37330S	BnaA06T0379900ZS	BniB07g057100.2N.1	Bo7g087170.1
	BcaC05g29395	BjuB02g45250S	BnaA07T0155200ZS	BniB08g028120.2N.1	Bo8g084780.1
	BcaC08g43168	BjuB03g16230S	BnaA08T0009200ZS	BniS00512g180.2N.1	Bo9g009350.1
	BcaC08g45698	BjuB03g24210S	BnaA08T0127600ZS	BniB01g056220.2N.1	Bo9g176900.1
	BcaC09g48163	BjuB03g35970S	BnaA08T0254100ZS	BniB05g047730.2N.1	Bo1g081300.1
	BcaC09g48164	BjuB04g22970S	BnaA09T0047800ZS	BniB07g022020.2N.1	Bo5g023810.1
	BcaC09g51256	BjuB04g26310S	BnaA09T0467300ZS		Bo8g043610.1
	BcaNung03841	BjuB05g10780S	BnaC01T0467600ZS		Bo2g028640.1
	BcaNung07288	BjuB05g33750S	BnaC01T0482100ZS		Bo3g039720.1
	BcaB02g08032	BjuB05g36440S	BnaC02T0003400ZS		Bo3g168900.1
	BcaB05g23168	BjuB05g49400S	BnaC02T0479100ZS		Bo4g002420.1
	BcaC03g18548	BjuB07g31150S	BnaC03T0012700ZS
	BcaC07g37985	BjuB08g54330S	BnaC03T0083700ZS
	BcaC09g49979	BjuA01g23350S	BnaC03T0805600ZS
	BcaB01g00656	BjuA05g34930S	BnaC04T0096500ZS
	BcaB01g03164	BjuA07g15540S	BnaC04T0405800ZS
	BcaC02g12553	BjuA09g54740S	BnaC05T0153600ZS
	BcaC03g16043	BjuB01g03840S	BnaC05T0415500ZS
		BjuB02g62100S	BnaC06T0042900ZS
		BjuB04g26650S	BnaC07T0309200ZS
		BjuB04g37740S	BnaC07T0317500ZS
		BjuB05g23670S	BnaC08T0346100ZS
		BjuA05g00010S	BnaC08T0365700ZS
		BjuA06g30190S	BnaC08T0396000ZS
		BjuA07g31790S	BnaC09T0033800ZS
		BjuB04g48260S	BnaA01T0215800ZS
		BjuB08g37280S	BnaA05T0455300ZS
			BnaC01T0272800ZS
			BnaA03T0228200ZS
			BnaA08T0135300ZS
			BnaC03T0268300ZS
			BnaC03T0746500ZS
			BnaC04T0003400ZS

## Sheet: 3R-MYB
3R-MYB in Brassica plants
A.thaliana	B.carinata	B.juncea	B.napus	B.nigra	B.oleracea	B.rapa
AT4G32730	BcaB03g12760	BjuA01g38940S	BnaA01T0051000ZS	BniB02g085970.2N.1	Bo1g010040.1	BraA01g005340.3C
AT5G02320	BcaC09g52068	BjuA03g07080S	BnaA03T0533200ZS	BniB05g005310.2N.1	Bo3g171130.1	BraA03g057460.3C
	BcaNung03600	BjuA08g15170S	BnaA08T0144500ZS		Bo7g115810.1	BraA08g016900.3C
	BcaNung04522	BjuB03g50730S	BnaC01T0059800ZS		Bo9g184660.1	BraA10g033300.3C
	BcaNung04524	BjuB05g57710S	BnaC01T0066700ZS
	BcaNung06640		BnaC03T0758300ZS
	BcaNung02122		BnaC07T0510100ZS
			BnaA10T0297600ZS
			BnaC09T0618200ZS

## Sheet: 4R-MYB
4R-MYB in Brassica plants
A.thaliana	B.carinata	B.juncea	B.napus	B.nigra	B.oleracea	B.rapa
AT3G18100	BcaC09g51390	BjuA01g34370S	BnaA01T0104600ZS	BniB01g046510.2N.1	Bo11434s010.1	BraA01g010950.3C
	BcaNung01760	BjuA05g27250S	BnaA05T0378400ZS	BniB05g016770.2N.1	Bo1g021800.1	BraA05g029420.3C
	BcaNung01761	BjuB01g11840S	BnaC01T0127400ZS	BniB05g016780.2N.1	Bo5g118570.1
		BjuB05g48650S	BnaC05T0421800ZS		Bo5g121220.1
		BjuB05g48660S
