# Supplementary material for: Genome-wide identification of R2R3-MYB gene family and association with anthocyanin biosynthesis in Brassica species
Source: BMC Genomics. 2022 Jun 14;23:441. doi: 10.1186/s12864-022-08666-7 (PMC9199147; doi:10.1186/s12864-022-08666-7)
Supplement: Supplementary file 7 — Additional file 7: Supplementary Table S2. The subfamilies of R2R3-MYB. [file 12864_2022_8666_MOESM7_ESM.xlsx]

## Sheet: T1
The subfamilies of R2R3-MYB
New	Arabidopsis	AT	Function	B.ra(AA)	B.ol(CC)	B.ni(BB)	B.ju(AABB)	B.na(AACC)	B.ca(BBCC)
T1	S21	AT1G17950.1	ATMYB52	BraA01g004610.3C	Bo03161s010.1	BniB01g027750.2N.1	BjuA02g22520S	BnaA01T0045100ZS	BcaB01g04915
		AT1G26780.1	ATMYB117	BraA02g007220.3C	Bo1g008140.1	BniB02g045060.2N.1	BjuA02g36440S	BnaA02T0071700ZS	BcaB01g04917
		AT1G69560.1	MYB105	BraA02g021770.3C	Bo2g013970.1	BniB02g086320.2N.1	BjuA03g06720S	BnaA02T0206500ZS	BcaB01g05156
		AT1G73410.1	MYB54	BraA02g038530.3C	Bo2g080540.1	BniB03g007380.2N.1	BjuA03g50680S	BnaA02T0351300ZS	BcaB02g06467
		AT3G29020.1	MYB110	BraA03g008160.3C	Bo2g150020.1	BniB03g009470.2N.1	BjuA04g10470S	BnaA03T0075300ZS	BcaB03g12004
		AT4G33450.1	MYB69	BraA03g057890.3C	Bo3g012780.1	BniB03g018790.2N.1	BjuA07g26760S	BnaA03T0537100ZS	BcaB03g12796
		AT5G17800.1	MYB56	BraA04g012080.3C	Bo3g170700.1	BniB03g027830.2N.1	BjuA07g30620S	BnaA04T0109500ZS	BcaB03g14724
		AT5G39700.1	MYB89	BraA07g030340.3C	Bo5g045110.1	BniB03g041390.2N.1	BjuA07g33310S	BnaA07T0271100ZS	BcaB03g15479
				BraA07g034460.3C	Bo6g095400.1	BniB03g047040.2N.1	BjuA08g14880S	BnaA07T0310500ZS	BcaB04g19495
				BraA07g037550.3C	Bo6g109070.1	BniB03g051810.2N.1	BjuA08g22830S	BnaA07T0338500ZS	BcaB05g23277
				BraA08g016600.3C	Bo6g116800.1	BniB04g006690.2N.1	BjuA08g25450S	BnaA08T0141500ZS	BcaB06g27360
				BraA08g025880.3C	Bo7g116160.1	BniB04g039960.2N.1	BjuA09g08330S	BnaA08T0231200ZS	BcaB07g30102
				BraA08g028980.3C	Bo8g067590.1	BniB05g004680.2N.1	BjuA09g68040S	BnaA08T0259100ZS	BcaB08g36742
				BraA09g003680.3C	Bo8g076540.1	BniB05g046020.2N.1	BjuA10g18780S	BnaA09T0043400ZS	BcaC01g00988
				BraA09g057480.3C	Bo8g104600.1	BniB05g070660.2N.1	BjuB01g27680S	BnaA09T0615900ZS	BcaC03g13543
				BraA10g022270.3C	Bo9g008750.1	BniB06g038490.2N.1	BjuB02g36970S	BnaA10T0192000ZS	BcaC03g15050
					Bo9g159830.1	BniB07g036500.2N.1	BjuB02g73060S	BnaC01T0051400ZS	BcaC03g17657
						BniB08g008780.2N.1	BjuB03g16110S	BnaC02T0083300ZS	BcaC04g23852
							BjuB03g19930S	BnaC02T0234600ZS	BcaC05g26386
							BjuB03g24820S	BnaC02T0276500ZS	BcaC07g39277
							BjuB03g36310S	BnaC02T0486400ZS	BcaC07g41350
							BjuB03g43370S	BnaC03T0085900ZS	BcaC07g41352
							BjuB03g50970S	BnaC03T0754500ZS	BcaC08g45884
							BjuB03g52780S	BnaC04T0392300ZS	BcaC08g46395
							BjuB04g21270S	BnaC05T0218800ZS	BcaC08g46764
							BjuB05g04990S	BnaC06T0306800ZS	BcaC09g52158
							BjuB05g24890S	BnaC06T0360600ZS	BcaNung02174
							BjuB05g58170S	BnaC06T0398100ZS	BcaNung05339
							BjuB06g24440S	BnaC07T0513900ZS	BcaNung06461
							BjuB07g30650S	BnaC08T0242900ZS
							BjuB08g54170S	BnaC08T0283900ZS
								BnaC08T0471400ZS
								BnaC09T0028900ZS
								BnaC09T0486800ZS
								Bnascaffold2276T0000100ZS

## Sheet: T2
The subfamilies of R2R3-MYB
New	Arabidopsis	AT	Function	B.ra(AA)	B.ol(CC)	B.ni(BB)	B.ju(AABB)	B.na(AACC)	B.ca(BBCC)
T2	S22 S23	AT2G23290.1	ATMYB70	BraA01g001590.3C	Bo1g004900.1	BniB01g020570.2N.1	BjuA01g03290S	BnaA01T0016100ZS	BcaB01g00066
		AT2G39880.1	ATMYB25	BraA01g023290.3C	Bo1g082480.1	BniB02g020300.2N.1	BjuA01g23470S	BnaA01T0214800ZS	BcaB01g00642
		AT3G09230.1	ATMYB1	BraA01g040850.3C	Bo1g144680.1	BniB02g074270.2N.1	BjuA01g42370S	BnaA03T0414300ZS	BcaB02g09075
		AT3G50060.1	MYB77	BraA03g033980.3C	Bo2g167960.1	BniB02g075350.2N.1	BjuA03g03860S	BnaA03T0424300ZS	BcaB02g09952
		AT3G52250.1	PWR	BraA03g044990.3C	Bo3g062160.1	BniB02g088470.2N.1	BjuA03g16480S	BnaA03T0561500ZS	BcaB03g12352
		AT3G55730.1	ATMYB109	BraA03g045920.3C	Bo3g153550.1	BniB03g014230.2N.1	BjuA03g17420S	BnaA04T0152800ZS	BcaB04g18545
		AT4G37260.1	ATMYB73	BraA03g060620.3C	Bo4g025810.1	BniB04g000400.2N.1	BjuA04g14960S	BnaA05T0062900ZS	BcaB06g27887
		AT5G67300.1	MYB44	BraA04g017120.3C	Bo4g151410.1	BniB05g001620.2N.1	BjuA05g05510S	BnaA07T0141400ZS	BcaC01g00416
				BraA05g006200.3C	Bo7g063830.1	BniB06g004950.2N.1	BjuA07g14200S	BnaA08T0186000ZS	BcaC01g04216
				BraA07g016630.3C	Bo7g099180.1	BniB06g014630.2N.1	BjuA08g18910S	BnaA09T0468500ZS	BcaC02g08558
				BraA08g021460.3C	Bo7g101470.1	BniB07g024270.2N.1	BjuA09g18080S	BnaA09T0486800ZS	BcaC02g12121
				BraA09g041340.3C	Bo7g117880.1	BniB07g058340.2N.1	BjuA09g20750S	BnaA09T0514500ZS	BcaC03g17594
				BraA09g043460.3C	Bo7g118450.1	BniB08g064050.2N.1	BjuA09g22470S	BnaC01T0018900ZS	BcaC03g18380
				BraA09g046500.3C	Bo8g079430.1	BniB08g066520.2N.1	BjuB01g33840S	BnaC01T0271000ZS	BcaC06g33112
					Bo8g080840.1	BniB08g070280.2N.1	BjuB02g16130S	BnaC01T0482700ZS	BcaC06g33279
					Bo8g090160.1		BjuB02g63000S	BnaC02T0553100ZS	BcaC06g34815
							BjuB02g63960S	BnaC03T0378300ZS	BcaC07g39472
							BjuB02g74980S	BnaC03T0689100ZS	BcaC07g39900
							BjuB03g47310S	BnaC04T0069000ZS	BcaC09g48012
							BjuB04g53660S	BnaC04T0445200ZS	BcaC09g48057
							BjuB05g61140S	BnaC07T0205300ZS	BcaC09g49999
							BjuB06g44220S	BnaC07T0386400ZS	BcaNung02045
							BjuB06g52710S	BnaC07T0397600ZS	BcaNung02532
							BjuB07g19730S	BnaC07T0537000ZS	BcaNung02960
							BjuB07g48500S	BnaC08T0302800ZS
							BjuB08g05060S	BnaC08T0303200ZS
							BjuB08g07870S	BnaC08T0324200ZS
							BjuB08g09870S	BnaC08T0356600ZS
								Bnascaffold0025T0021400ZS
								Bnascaffold0025T0032600ZS
								Bnascaffold0026T0021300ZS
								Bnascaffold2366T0000200ZS

## Sheet: T3
The subfamilies of R2R3-MYB
New	Arabidopsis	AT	Function	B.ra(AA)	B.ol(CC)	B.ni(BB)	B.ju(AABB)	B.na(AACC)	B.ca(BBCC)
T3	S25	AT1G09770.1	ATMYBCDC5	BraA01g010290.3C	Bo15369s010.1	BniB01g026320.2N.1	BjuA01g03390S	BnaA01T0097700ZS	BcaB01g02195
		AT1G14350.1	MYB124	BraA01g040740.3C	Bo1g019910.1	BniB01g055380.2N.1	BjuA01g34970S	BnaA01T0383000ZS	BcaB01g04634
		AT2G02820.1	MYB88	BraA02g011360.3C	Bo1g021720.1	BniB02g006140.2N.1	BjuA02g09490S	BnaA02T0108000ZS	BcaB01g05479
		AT2G25230.1	ATMYB100	BraA02g026480.3C	Bo1g144510.1	BniB02g050560.2N.1	BjuA02g17970S	BnaA02T0325000ZS	BcaB01g06356
		AT3G09370.1	MYB3R-3	BraA02g026490.3C	Bo2g028290.1	BniB02g065590.2N.1	BjuA02g17980S	BnaA03T0044500ZS	BcaB02g06485
		AT4G00540.1	MYB3R-2	BraA02g035820.3C	Bo2g097680.1	BniB02g071760.2N.1	BjuA02g32650S	BnaA03T0104500ZS	BcaB03g11604
		AT4G18770.1	ATMYB98	BraA03g004700.3C	Bo2g136560.1	BniB03g003530.2N.1	BjuA03g14050S	BnaA03T0314300ZS	BcaB04g18497
		AT5G11050.1	ATMYB64	BraA03g011620.3C	Bo3g007070.1	BniB03g023330.2N.1	BjuA03g27520S	BnaA03T0449900ZS	BcaB04g19864
		AT5G11510.1	MYB3R-4	BraA03g033860.3C	Bo3g018490.1	BniB04g008900.2N.1	BjuA03g47780S	BnaA04T0117700ZS	BcaB05g22455
		AT5G40360.1	MYB115	BraA03g048460.3C	Bo3g062020.1	BniB04g020170.2N.1	BjuA03g53390S	BnaA04T0117800ZS	BcaB06g27504
		AT5G40430.1	ATMYB22	BraA04g013040.3C	Bo3g157300.1	BniB04g029980.2N.1	BjuA04g11220S	BnaA04T0118700ZS	BcaB07g30321
		AT5G58850.1	ATMYB119	BraA04g013050.3C	Bo3g179620.1	BniB05g017600.2N.1	BjuA04g11230S	BnaA05T0442000ZS	BcaB07g31211
				BraA04g013170.3C	Bo4g140150.1	BniB05g038320.2N.1	BjuA04g11330S	BnaA06T0093300ZS	BcaB08g37052
				BraA05g037080.3C	Bo4g140210.1	BniB06g039460.2N.1	BjuA05g34130S	BnaA06T0401300ZS	BcaB08g37388
				BraA06g006650.3C	Bo4g140220.1	BniB06g058930.2N.1	BjuA06g04970S	BnaA08T0111700ZS	BcaC01g00569
				BraA06g010480.3C	Bo4g140330.1	BniB07g023720.2N.1	BjuA06g33330S	BnaA08T0292400ZS	BcaC01g04232
				BraA06g039600.3C	Bo5g010170.1	BniB07g040690.2N.1	BjuA06g36310S	BnaA09T0168100ZS	BcaC03g14068
				BraA08g013120.3C	Bo5g019500.1	BniB07g058240.2N.1	BjuA08g11940S	BnaA10T0234800ZS	BcaC03g17170
				BraA08g032420.3C	Bo5g139340.1	BniB08g005210.2N.1	BjuA08g28720S	BnaC01T0119400ZS	BcaC04g19218
				BraA09g017270.3C	Bo7g080730.1	BniB08g012940.2N.1	BjuA09g55590S	BnaC01T0480900ZS	BcaC04g22223
				BraA10g026650.3C	Bo7g106240.1	BniB08g042110.2N.1	BjuA10g22920S	BnaC02T0132000ZS	BcaC05g25334
					Bo8g058860.1		BjuB01g04650S	BnaC02T0438100ZS	BcaC05g29518
					Bo9g044140.1		BjuB01g29060S	BnaC03T0051600ZS	BcaC05g29667
					Bo9g171130.1		BjuB02g41240S	BnaC03T0120800ZS	BcaC06g31215
							BjuB02g54940S	BnaC03T0377300ZS	BcaC06g34034
							BjuB02g60670S	BnaC03T0706500ZS	BcaC07g39804
							BjuB03g39880S	BnaC04T0403700ZS	BcaC09g48022
							BjuB03g56180S	BnaC04T0404300ZS	BcaC09g48024
							BjuB04g28820S	BnaC04T0404400ZS	BcaC09g48080
							BjuB04g37020S	BnaC05T0075300ZS	BcaC09g51474
							BjuB04g46450S	BnaC05T0114500ZS	BcaNung02672
							BjuB05g30760S	BnaC05T0504500ZS	BcaNung05915
							BjuB05g47970S	BnaC07T0280300ZS
							BjuB06g08450S	BnaC07T0425500ZS
							BjuB07g33840S	BnaC08T0196500ZS
							BjuB07g48420S	BnaC09T0187600ZS
							BjuB08g51070S	BnaC09T0541300ZS
							BjuB08g56960S
							BjuUnng03920S

## Sheet: T4
The subfamilies of R2R3-MYB
New	Arabidopsis	AT	Function	B.ra(AA)	B.ol(CC)	B.ni(BB)	B.ju(AABB)	B.na(AACC)	B.ca(BBCC)
T4		AT2G37630.1	ATMYB91	BraA03g019630.3C	Bo3g031880.1	BniB06g006900.2N.1	BjuA03g40420S	BnaA03T0180300ZS	BcaB01g03765
				BraA05g007920.3C	Bo4g030340.1	BniB08g023920.2N.1	BjuA05g07070S	BnaA05T0077400ZS	BcaB02g09267
							BjuB06g51030S	BnaC03T0211100ZS	BcaC01g05604
							BjuB08g42840S	BnaC04T0090000ZS	BcaC02g11882

## Sheet: T5
The subfamilies of R2R3-MYB
New	Arabidopsis	AT	Function	B.ra(AA)	B.ol(CC)	B.ni(BB)	B.ju(AABB)	B.na(AACC)	B.ca(BBCC)
T5	S6 S15	AT1G56650.1	MYB75	BraA02g005660.3C	Bo00835s060.1	BniB01g026630.2N.1	BjuA02g27310S	BnaA02T0055400ZS	BcaB01g04205
		AT1G66370.1	ATMYB113	BraA02g015230.3C	Bo2g012170.1	BniB01g060450.2N.1	BjuA02g29010S	BnaA02T0144200ZS	BcaB03g14619
		AT1G66380.1	ATMYB114	BraA02g017040.3C	Bo2g047590.1	BniB02g048030.2N.1	BjuA02g37960S	BnaA02T0160600ZS	BcaB03g15272
		AT1G66390.1	ATMYB90	BraA03g014870.3C	Bo3g023140.1	BniB02g068010.2N.1	BjuA03g21390S	BnaA03T0134400ZS	BcaB05g21969
		AT3G27920.1	MYB0	BraA03g040840.3C	Bo3g081880.1	BniB03g025230.2N.1	BjuA03g44860S	BnaA03T0376600ZS	BcaB05g24175
		AT5G14750.1	ATMYB66	BraA04g012810.3C	Bo4g140000.1	BniB03g043620.2N.1	BjuA04g11030S	BnaA07T0286900ZS	BcaB05g24263
		AT5G40330.1	ATMYB23	BraA06g037290.3C	Bo6g099880.1	BniB05g023770.2N.1	BjuA06g07090S	BnaA07T0287000ZS	BcaB06g27474
		AT5G52600.1	ATMYB82	BraA07g032100.3C	Bo6g100940.1	BniB05g032210.2N.1	BjuA07g28310S	BnaA09T0040500ZS	BcaB08g36950
				BraA09g003340.3C	Bo7g090950.1	BniB05g062420.2N.1	BjuA09g68380S	BnaA10T0213300ZS	BcaC01g03367
				BraA10g024430.3C	Bo9g165670.1	BniB05g063680.2N.1	BjuA10g20840S	BnaC02T0064900ZS	BcaC01g06189
						BniB05g063780.2N.1	BjuB01g28690S	BnaC02T0205500ZS	BcaC03g13446
						BniB07g036090.2N.1	BjuB02g39180S	BnaC03T0156200ZS	BcaC03g13448
						BniB08g017230.2N.1	BjuB02g57140S	BnaC03T0461400ZS	BcaC03g14515
							BjuB03g22960S	BnaC04T0402700ZS	BcaC03g14747
							BjuB03g38350S	BnaC06T0328400ZS	BcaC04g19012
							BjuB05g10740S	BnaC06T0328700ZS	BcaC05g30446
							BjuB05g11380S	BnaC06T0329100ZS	BcaC06g30952
							BjuB05g35760S	BnaC07T0310800ZS	BcaC06g33772
							BjuB05g42670S		BcaC08g46058
							BjuB07g30260S		BcaC08g46063
							BjuB08g48080S		BcaNung03096

## Sheet: T6
The subfamilies of R2R3-MYB
New	Arabidopsis	AT	Function	B.ra(AA)	B.ol(CC)	B.ni(BB)	B.ju(AABB)	B.na(AACC)	B.ca(BBCC)
T6	S8 S18 S19 S20	AT1G25340.1	ATMYB116	BraA01g029810.3C	Bo00954s080.1	BniB01g000520.2N.1	BjuA01g02330S	BnaA01T0285200ZS	BcaB01g00302
		AT1G48000.1	ATMYB112	BraA01g039610.3C	Bo1g098860.1	BniB01g011950.2N.1	BjuA01g04830S	BnaA01T0373700ZS	BcaB01g01044
		AT1G68320.1	ATMYB62	BraA01g042000.3C	Bo1g141040.1	BniB01g036930.2N.1	BjuA01g13880S	BnaA01T0390700ZS	BcaB01g03036
		AT2G26950.1	ATMYB104	BraA02g010710.3C	Bo1g147890.1	BniB01g053690.2N.1	BjuA02g05310S	BnaA02T0102700ZS	BcaB01g03978
		AT2G26960.1	ATMYB81	BraA02g013570.3C	Bo2g025410.1	BniB01g057150.2N.1	BjuA02g06350S	BnaA02T0130400ZS	BcaB02g07417
		AT2G32460.1	MYB101	BraA02g018200.3C	Bo2g057760.1	BniB01g060400.2N.1	BjuA02g26020S	BnaA02T0172700ZS	BcaB02g07802
		AT2G47190.1	ATMYB2	BraA02g039090.3C	Bo2g151810.1	BniB02g033660.2N.1	BjuA02g30560S	BnaA02T0357000ZS	BcaB02g08796
		AT3G01530.1	ATMYB57	BraA02g040350.3C	Bo3g017760.1	BniB02g039480.2N.1	BjuA02g33150S	BnaA02T0368600ZS	BcaB02g10467
		AT3G06490.1	ATMYB108	BraA03g011150.3C	Bo3g021790.1	BniB02g067920.2N.1	BjuA03g21160S	BnaA03T0101100ZS	BcaB03g14031
		AT3G11440.1	MYB65	BraA03g013640.3C	Bo3g026690.1	BniB02g068950.2N.1	BjuA03g28580S	BnaA03T0101200ZS	BcaB03g14034
		AT3G24310.1	ATMYB71	BraA03g017190.3C	Bo3g041750.1	BniB02g070430.2N.1	BjuA03g30600S	BnaA03T0123300ZS	BcaB03g14592
		AT3G27810.1	MYB21	BraA03g025320.3C	Bo3g055110.1	BniB03g024550.2N.1	BjuA03g35200S	BnaA03T0236300ZS	BcaB03g14593
		AT3G30210.1	ATMYB121	BraA03g030470.3C	Bo3g060620.1	BniB03g025520.2N.1	BjuA03g42730S	BnaA03T0283300ZS	BcaB03g15409
		AT3G46130.1	MYB48	BraA03g032740.3C	Bo3g083130.1	BniB03g032100.2N.1	BjuA03g48200S	BnaA03T0303900ZS	BcaB04g19449
		AT3G53200.1	MYB27	BraA03g041080.3C	Bo3g130340.1	BniB03g042110.2N.1	BjuA04g20650S	BnaA03T0378900ZS	BcaB04g20391
		AT3G60460.1	DUO1	BraA04g023280.3C	Bo4g046000.1	BniB03g045640.2N.1	BjuA04g29510S	BnaA04T0209400ZS	BcaB04g21136
		AT4G13480.1	ATMYB79	BraA05g000670.3C	Bo4g076940.1	BniB04g005290.2N.1	BjuA05g00320S	BnaA04T0297200ZS	BcaB05g22174
		AT4G26930.1	ATMYB97	BraA05g012430.3C	Bo4g178040.1	BniB04g006360.2N.1	BjuA05g11120S	BnaA05T0006600ZS	BcaB05g22578
		AT5G06100.1	MYB33	BraA05g035480.3C	Bo4g198510.1	BniB04g041010.2N.1	BjuA05g32660S	BnaA05T0117400ZS	BcaB05g24363
		AT5G40350.1	MYB24	BraA05g038940.3C	Bo5g043390.1	BniB05g039850.2N.1	BjuA05g36060S	BnaA05T0433800ZS	BcaB06g25624
		AT5G49620.1	MYB78	BraA05g040530.3C	Bo5g136570.1	BniB05g064860.2N.1	BjuA05g37660S	BnaA05T0465300ZS	BcaB06g26611
		AT5G55020.1	ATMYB120	BraA06g020530.3C	Bo5g143460.1	BniB06g016090.2N.1	BjuA06g07000S	BnaA06T0183200ZS	BcaB06g28595
		AT5G59780.1	MYB59	BraA06g034600.3C	Bo5g155050.1	BniB06g021450.2N.1	BjuA06g08180S	BnaA06T0355400ZS	BcaB07g30066
				BraA06g036230.3C	Bo6g067190.1	BniB06g024790.2N.1	BjuA06g09500S	BnaA06T0369800ZS	BcaB07g34166
				BraA06g037380.3C	Bo6g077030.1	BniB06g053630.2N.1	BjuA06g24250S	BnaA06T0380800ZS	BcaB08g35864
				BraA07g008760.3C	Bo6g097180.1	BniB06g058030.2N.1	BjuA07g07090S	BnaA07T0069300ZS	BcaB08g36220
				BraA07g012750.3C	Bo6g106730.1	BniB07g035140.2N.1	BjuA07g11130S	BnaA07T0105500ZS	BcaB08g36221
				BraA07g017920.3C	Bo7g033260.1	BniB07g036070.2N.1	BjuA07g15290S	BnaA07T0152700ZS	BcaC01g01934
				BraA07g021110.3C	Bo7g050560.1	BniB07g047830.2N.1	BjuA07g18170S	BnaA07T0183000ZS	BcaC01g03331
				BraA07g024270.3C	Bo7g085930.1	BniB07g057040.2N.1	BjuA07g27250S	BnaA07T0211900ZS	BcaC01g04914
				BraA07g030810.3C	Bo7g088650.1	BniB07g059580.2N.1	BjuA07g29570S	BnaA07T0275800ZS	BcaC01g05905
				BraA07g033470.3C	Bo7g092890.1	BniB08g012130.2N.1	BjuA09g20020S	BnaA07T0300300ZS	BcaC01g06550
				BraA09g003320.3C	Bo8g082570.1	BniB08g015450.2N.1	BjuA09g25890S	BnaA09T0040300ZS	BcaC02g06963
				BraA09g003920.3C	Bo8g095170.1	BniB08g020400.2N.1	BjuA09g67830S	BnaA09T0045600ZS	BcaC02g07922
				BraA09g037700.3C	Bo8g095200.1	BniB08g030590.2N.1	BjuA09g68400S	BnaA09T0435900ZS	BcaC02g11316
				BraA09g044180.3C	Bo9g008370.1	BniB08g032430.2N.1	BjuA10g10770S	BnaA09T0494100ZS	BcaC02g12587
				BraA09g050260.3C	Bo9g009020.1	BniB08g058960.2N.1	BjuA10g14780S	BnaA09T0549900ZS	BcaC02g12614
				BraA10g013050.3C	Bo9g119060.1	BniB08g067560.2N.1	BjuB01g02920S	BnaA10T0111500ZS	BcaC03g14936
				BraA10g017610.3C	Bo9g140750.1	BniB08g074820.2N.1	BjuB01g19280S	BnaA10T0152800ZS	BcaC03g17607
				BraAnng003740.3C		BniS00512g470.2N.1	BjuB01g40920S	BnaC01T0348700ZS	BcaC03g17744
							BjuB02g27980S	BnaC01T0466600ZS	BcaC04g19628
							BjuB02g32560S	BnaC01T0487800ZS	BcaC04g20278
							BjuB02g57040S	BnaC02T0124300ZS	BcaC04g23828
							BjuB02g58200S	BnaC02T0480200ZS	BcaC04g23889
							BjuB02g59540S	BnaC02T0494200ZS	BcaC04g23890
							BjuB03g21070S	BnaC03T0115000ZS	BcaC05g26474
							BjuB03g32990S	BnaC03T0142900ZS	BcaC05g26680
							BjuB04g20540S	BnaC03T0181800ZS	BcaC05g29374
							BjuB04g48540S	BnaC03T0279300ZS	BcaC05g29376
							BjuB04g49450S	BnaC03T0340900ZS	BcaC05g30412
							BjuB05g09840S	BnaC03T0364200ZS	BcaC05g30414
							BjuB06g09200S	BnaC03T0464700ZS	BcaC05g30451
							BjuB06g35530S	BnaC03T0607300ZS	BcaC05g30452
							BjuB06g38390S	BnaC04T0007900ZS	BcaC06g30961
							BjuB06g42910S	BnaC04T0146400ZS	BcaC06g33712
							BjuB06g57490S	BnaC04T0209800ZS	BcaC06g33785
							BjuB07g29390S	BnaC04T0335800ZS	BcaC06g35219
							BjuB07g30240S	BnaC04T0518200ZS	BcaC06g35679
							BjuB07g39730S	BnaC04T0614300ZS	BcaC07g39678
							BjuB07g47430S	BnaC05T0488100ZS	BcaC07g39681
							BjuB07g49260S	BnaC05T0525300ZS	BcaC07g40564
							BjuB08g07110S	BnaC05T0559400ZS	BcaC07g42779
							BjuB08g15660S	BnaC06T0181400ZS	BcaC08g44626
							BjuB08g35960S	BnaC06T0223400ZS	BcaC08g45060
							BjuB08g37430S	BnaC06T0347100ZS	BcaC08g45981
							BjuB08g45710S	BnaC07T0104400ZS	BcaC09g48172
							BjuB08g49120S	BnaC07T0158200ZS
							BjuB08g51520S	BnaC07T0309800ZS
							BjuUnng14470S	BnaC07T0322500ZS
							BjuUnng23370S	BnaC07T0337400ZS
								BnaC08T0332900ZS
								BnaC08T0396200ZS
								BnaC09T0025700ZS
								BnaC09T0031300ZS
								BnaC09T0375800ZS
								BnaC09T0432300ZS

## Sheet: T7
The subfamilies of R2R3-MYB
New	Arabidopsis	AT	Function	B.ra(AA)	B.ol(CC)	B.ni(BB)	B.ju(AABB)	B.na(AACC)	B.ca(BBCC)
T7	S13 S16	AT1G09540.1	MYB61	BraA01g016310.3C	Bo1g040300.1	BniB01g051310.2N.1	BjuA01g05340S	BnaA01T0357100ZS	BcaB01g00768
		AT1G57560.1	MYB50	BraA01g037720.3C	Bo1g134790.1	BniB01g052370.2N.1	BjuA01g06450S	BnaA01T0365200ZS	BcaB01g02121
		AT1G63910.1	ATMYB103	BraA01g038670.3C	Bo1g138990.1	BniB01g056000.2N.1	BjuA01g29890S	BnaA02T0045300ZS	BcaB01g04197
		AT3G08500.1	ATMYB83	BraA02g004540.3C	Bo2g010970.1	BniB02g004770.2N.1	BjuA02g04330S	BnaA02T0378200ZS	BcaB01g05394
		AT3G12720.1	ATMYB67	BraA02g041360.3C	Bo2g156300.1	BniB02g049620.2N.1	BjuA02g39010S	BnaA03T0050300ZS	BcaB03g11568
		AT3G13890.1	MYB26	BraA03g005420.3C	Bo3g008870.1	BniB02g078670.2N.1	BjuA03g10480S	BnaA03T0135900ZS	BcaB03g13300
		AT3G48920.1	ATMYB45	BraA03g015050.3C	Bo3g023270.1	BniB02g081960.2N.1	BjuA03g27780S	BnaA03T0312000ZS	BcaB04g19720
		AT4G01680.1	MYB55	BraA03g033600.3C	Bo3g061630.1	BniB03g003380.2N.1	BjuA03g44720S	BnaA03T0487400ZS	BcaB04g20972
		AT4G25560.1	ATMYB18	BraA03g052620.3C	Bo5g009920.1	BniB03g023660.2N.1	BjuA05g30720S	BnaA05T0412600ZS	BcaB04g21255
		AT5G12870.1	ATMYB46	BraA05g033140.3C	Bo5g131980.1	BniB04g004210.2N.1	BjuA06g10620S	BnaA05T0423500ZS	BcaB06g25427
		AT5G26660.1	ATMYB86	BraA05g034360.3C	Bo5g133210.1	BniB04g022470.2N.1	BjuA06g26440S	BnaA05T0452900ZS	BcaB06g25518
		AT5G52260.1	ATMYB19	BraA05g037730.3C	Bo5g139830.1	BniB04g023770.2N.1	BjuA06g36530S	BnaA06T0057600ZS	BcaB07g29968
				BraA06g006420.3C	Bo7g095130.1	BniB04g030330.2N.1	BjuA08g28870S	BnaA06T0163800ZS	BcaB07g31420
				BraA06g018120.3C	Bo7g110400.1	BniB05g011760.2N.1	BjuA09g03690S	BnaA06T0344100ZS	BcaB08g37017
				BraA06g033420.3C	Bo8g077360.1	BniB05g025270.2N.1	BjuA09g57550S	BnaA09T0021000ZS	BcaC01g04266
				BraA08g032570.3C	Bo8g111090.1	BniB07g039060.2N.1	BjuA09g58600S	BnaA09T0060200ZS	BcaC01g06175
				BraA09g002360.3C	Bo9g004210.1	BniB07g055280.2N.1	BjuA09g66420S	BnaA09T0135900ZS	BcaC03g17877
				BraA09g005460.3C	Bo9g010860.1	BniB07g056110.2N.1	BjuA09g70450S	BnaA09T0147200ZS	BcaC04g19173
				BraA09g013480.3C	Bo9g029530.1	BniB07g058700.2N.1	BjuA10g22170S	BnaA10T0226500ZS	BcaC04g22516
				BraA09g014820.3C	Bo9g033970.1	BniB08g005980.2N.1	BjuB01g04040S	BnaC01T0191600ZS	BcaC04g22669
				BraA09g062350.3C	Bo9g169270.1	BniB08g017350.2N.1	BjuB02g04220S	BnaC01T0443900ZS	BcaC04g23630
				BraA10g025820.3C		BniB08g044080.2N.1	BjuB02g40530S	BnaC01T0455800ZS	BcaC04g24077
						BniB08g062140.2N.1	BjuB02g67150S	BnaC02T0052100ZS	BcaC05g29148
							BjuB02g70040S	BnaC02T0506000ZS	BcaC05g29151
							BjuB03g56320S	BnaC03T0058300ZS	BcaC05g29243
							BjuB04g28570S	BnaC03T0373800ZS	BcaC05g29590
							BjuB04g33980S	BnaC05T0072600ZS	BcaC06g32801
							BjuB04g35010S	BnaC05T0464600ZS	BcaC07g38515
							BjuB04g50480S	BnaC05T0475500ZS	BcaC07g38516
							BjuB05g41540S	BnaC05T0511100ZS	BcaC07g39365
							BjuB07g32700S	BnaC07T0351100ZS	BcaC07g41875
							BjuB07g45970S	BnaC07T0465900ZS	BcaC09g48379
							BjuB07g46800S	BnaC09T0004300ZS	BcaC09g50757
							BjuB07g48810S	BnaC09T0048600ZS	BcaNung03701
							BjuB08g11200S	BnaC09T0145600ZS
							BjuB08g26380S	BnaC09T0159600ZS
							BjuB08g48010S	BnaC09T0531900ZS
							BjuB08g56340S

## Sheet: T8
The subfamilies of R2R3-MYB
New	Arabidopsis	AT	Function	B.ra(AA)	B.ol(CC)	B.ni(BB)	B.ju(AABB)	B.na(AACC)	B.ca(BBCC)
T8	S1 S2 S3 S5 S12	AT1G06180.1	ATMYB13	BraA01g030770.3C	Bo1g090540.1	BniB01g012880.2N.1	BjuA01g05400S	BnaA01T0293200ZS	BcaB01g00389
		AT1G08810.1	ATMYB60	BraA01g038100.3C	Bo1g102190.1	BniB01g038850.2N.1	BjuA01g06100S	BnaA01T0359600ZS	BcaB01g04058
		AT1G16490.1	ATMYB58	BraA01g038620.3C	Bo1g138250.1	BniB01g051660.2N.1	BjuA01g13020S	BnaA01T0364600ZS	BcaB01g06059
		AT1G18570.1	ATMYB51	BraA02g022090.3C	Bo1g138940.1	BniB01g052270.2N.1	BjuA02g02090S	BnaA02T0211300ZS	BcaB02g06633
		AT1G18710.1	ATMYB47	BraA02g022310.3C	Bo2g080900.1	BniB02g053290.2N.1	BjuA02g02620S	BnaA02T0212400ZS	BcaB02g06817
		AT1G56160.1	ATMYB72	BraA02g022420.3C	Bo2g081100.1	BniB02g068450.2N.1	BjuA02g02970S	BnaA02T0350200ZS	BcaB02g06945
		AT1G74080.1	ATMYB122	BraA02g038430.3C	Bo2g082270.1	BniB02g075850.2N.1	BjuA02g06900S	BnaA02T0391300ZS	BcaB02g06948
		AT1G74430.1	ATMYB95	BraA02g042730.3C	Bo2g146540.1	BniB02g076220.2N.1	BjuA02g21880S	BnaA02T0394700ZS	BcaB02g06960
		AT1G74650.1	ATMYB31	BraA02g042740.3C	Bo2g161170.1	BniB03g002970.2N.1	BjuA02g22180S	BnaA02T0400500ZS	BcaB02g07204
		AT1G79180.1	ATMYB63	BraA02g043150.3C	Bo2g161180.1	BniB03g007660.2N.1	BjuA03g17960S	BnaA03T0028700ZS	BcaB02g08671
		AT2G31180.1	ATMYB14	BraA02g043710.3C	Bo2g161590.1	BniB03g007760.2N.1	BjuA03g18360S	BnaA03T0150400ZS	BcaB02g09650
		AT3G12820.1	ATMYB10	BraA03g003120.3C	Bo2g164160.1	BniB03g025120.2N.1	BjuA03g21480S	BnaA03T0330000ZS	BcaB02g10376
		AT3G13540.1	ATMYB5	BraA03g035510.3C	Bo3g004500.1	BniB03g026900.2N.1	BjuA03g25970S	BnaA03T0375700ZS	BcaB03g12965
		AT3G23250.1	ATMYB15	BraA03g040750.3C	Bo3g025100.1	BniB03g028100.2N.1	BjuA03g43250S	BnaA03T0404300ZS	BcaB03g12988
		AT3G28910.1	ATMYB30	BraA03g043830.3C	Bo3g065150.1	BniB03g028180.2N.1	BjuA03g54790S	BnaA03T0408700ZS	BcaB03g14488
		AT3G47600.1	ATMYB94	BraA03g044380.3C	Bo3g081700.1	BniB03g051680.2N.1	BjuA04g19960S	BnaA04T0202800ZS	BcaB03g14496
		AT5G07690.1	ATMYB29	BraA04g022490.3C	Bo3g107600.1	BniB03g052520.2N.1	BjuA05g11990S	BnaA05T0127700ZS	BcaB03g14629
		AT5G07700.1	ATMYB76	BraA05g013420.3C	Bo3g185830.1	BniB03g052940.2N.1	BjuA05g31020S	BnaA05T0415900ZS	BcaB04g16914
		AT5G35550.1	ATMYB123	BraA05g033570.3C	Bo4g176020.1	BniB03g053100.2N.1	BjuA06g07690S	BnaA06T0111600ZS	BcaB04g18028
		AT5G60890.1	ATMYB34	BraA06g012450.3C	Bo4g176030.1	BniB04g002250.2N.1	BjuA06g17360S	BnaA06T0129300ZS	BcaB04g18722
		AT5G61420.1	MYB28	BraA06g014200.3C	Bo5g007320.1	BniB04g002670.2N.1	BjuA06g29840S	BnaA06T0129400ZS	BcaB04g19489
		AT5G62470.1	MYB96	BraA06g014340.3C	Bo5g009290.1	BniB04g003010.2N.1	BjuA06g29860S	BnaA07T0079700ZS	BcaB04g19895
				BraA06g014350.3C	Bo5g021910.1	BniB04g006760.2N.1	BjuA06g30000S	BnaA07T0232100ZS	BcaB04g20460
				BraA06g026000.3C	Bo5g025570.1	BniB04g030930.2N.1	BjuA07g08350S	BnaA07T0250700ZS	BcaB04g20988
				BraA06g036730.3C	Bo5g025730.1	BniB04g033080.2N.1	BjuA07g22940S	BnaA07T0380900ZS	BcaB04g21040
				BraA07g009880.3C	Bo5g025790.1	BniB04g033270.2N.1	BjuA07g24780S	BnaA08T0000600ZS	BcaB05g24827
				BraA07g026350.3C	Bo6g081140.1	BniB04g033300.2N.1	BjuA07g24890S	BnaA08T0077800ZS	BcaB05g24851
				BraA07g028160.3C	Bo6g086910.1	BniB05g070970.2N.1	BjuA07g33830S	BnaA08T0255600ZS	BcaB05g24863
				BraA07g028240.3C	Bo6g087030.1	BniB05g071250.2N.1	BjuA07g34120S	BnaA08T0255700ZS	BcaB06g25457
				BraA07g038040.3C	Bo6g118350.1	BniB05g071460.2N.1	BjuA07g34130S	BnaA08T0297800ZS	BcaB06g25508
				BraA07g038340.3C	Bo6g118710.1	BniB06g010740.2N.1	BjuA07g34250S	BnaA09T0042900ZS	BcaB06g26465
				BraA07g038350.3C	Bo6g118730.1	BniB06g020320.2N.1	BjuA07g37490S	BnaA09T0073800ZS	BcaB06g28426
				BraA07g038470.3C	Bo6g118860.1	BniB06g041880.2N.1	BjuA08g00070S	BnaA09T0078800ZS	BcaB06g28427
				BraA08g000070.3C	Bo6g122640.1	BniB06g044380.2N.1	BjuA08g08230S	BnaA09T0612500ZS	BcaB06g28428
				BraA08g009180.3C	Bo7g040780.1	BniB06g047970.2N.1	BjuA08g25170S	BnaA09T0622200ZS	BcaB06g28511
				BraA08g028610.3C	Bo7g087050.1	BniB06g047990.2N.1	BjuA08g25230S	BnaA10T0043200ZS	BcaB07g29824
				BraA08g028620.3C	Bo7g098110.1	BniB06g048110.2N.1	BjuA08g29220S	BnaA10T0264000ZS	BcaB07g29839
				BraA08g028700.3C	Bo7g098590.1	BniB06g050750.2N.1	BjuA09g07670S	BnaC01T0362000ZS	BcaB07g29876
				BraA08g032980.3C	Bo8g030520.1	BniB06g067590.2N.1	BjuA09g08570S	BnaC01T0448800ZS	BcaB07g30110
				BraA09g003630.3C	Bo8g058040.1	BniB07g000290.2N.1	BjuA09g08630S	BnaC01T0455300ZS	BcaB07g31872
				BraA09g006740.3C	Bo8g067910.1	BniB07g017800.2N.1	BjuA09g64530S	BnaC02T0280400ZS	BcaB07g31888
				BraA09g006980.3C	Bo8g068030.1	BniB07g026330.2N.1	BjuA09g64850S	BnaC02T0282200ZS	BcaC01g02473
				BraA09g007290.3C	Bo8g091080.1	BniB07g036460.2N.1	BjuA09g68080S	BnaC02T0283700ZS	BcaC01g03384
				BraA09g057130.3C	Bo8g091100.1	BniB07g040970.2N.1	BjuA10g04210S	BnaC02T0472600ZS	BcaC01g04036
				BraA09g057180.3C	Bo8g104210.1	BniB07g041200.2N.1	BjuB01g07420S	BnaC02T0523100ZS	BcaC01g05967
				BraA09g058260.3C	Bo8g104300.1	BniB07g041560.2N.1	BjuB01g07980S	BnaC02T0523300ZS	BcaC02g11213
				BraA10g004890.3C	Bo8g105490.1	BniB07g048670.2N.1	BjuB01g17680S	BnaC02T0527500ZS	BcaC03g15479
				BraA10g029630.3C	Bo9g008700.1	BniB07g055510.2N.1	BjuB01g40060S	BnaC03T0035500ZS	BcaC03g15501
					Bo9g014380.1	BniB07g056070.2N.1	BjuB02g43690S	BnaC03T0176400ZS	BcaC03g15520
					Bo9g014610.1	BniB08g003370.2N.1	BjuB02g57760S	BnaC03T0459500ZS	BcaC03g17538
					Bo9g014980.1	BniB08g019420.2N.1	BjuB02g64860S	BnaC03T0554000ZS	BcaC03g18053
					Bo9g175680.1	BniB08g066220.2N.1	BjuB03g15170S	BnaC03T0817300ZS	BcaC03g18056
							BjuB03g15350S	BnaC04T0508800ZS	BcaC03g18093
							BjuB03g15600S	BnaC05T0044400ZS	BcaC03g18151
							BjuB03g35980S	BnaC05T0065800ZS	BcaC04g23413
							BjuB03g36040S	BnaC05T0137500ZS	BcaC04g23448
							BjuB03g37020S	BnaC05T0156000ZS	BcaC04g23475
							BjuB03g38440S	BnaC05T0468000ZS	BcaC04g23858
							BjuB03g52450S	BnaC06T0250900ZS	BcaC05g24298
							BjuB03g52510S	BnaC06T0276600ZS	BcaC05g24740
							BjuB04g26330S	BnaC06T0278200ZS	BcaC05g25565
							BjuB04g26460S	BnaC06T0404100ZS	BcaC05g25752
							BjuB04g28130S	BnaC06T0404200ZS	BcaC05g25767
							BjuB04g48230S	BnaC06T0407500ZS	BcaC05g25772
							BjuB04g51840S	BnaC06T0407800ZS	BcaC06g32413
							BjuB04g52260S	BnaC06T0407900ZS	BcaC06g32498
							BjuB05g04250S	BnaC06T0409400ZS	BcaC06g33145
							BjuB05g04420S	BnaC06T0447900ZS	BcaC06g33203
							BjuB05g04710S	BnaC07T0123100ZS	BcaC06g33243
							BjuB06g01710S	BnaC07T0316500ZS	BcaC06g33651
							BjuB06g16810S	BnaC07T0376700ZS	BcaC07g37655
							BjuB06g16880S	BnaC07T0381200ZS	BcaC07g38919
							BjuB06g19630S	BnaC08T0110000ZS	BcaC07g38939
							BjuB06g21520S	BnaC08T0189000ZS	BcaC07g39988
							BjuB06g39410S	BnaC08T0248000ZS	BcaC07g41306
							BjuB06g47840S	BnaC08T0478700ZS	BcaC07g41317
							BjuB07g00490S	BnaC09T0028400ZS	BcaC07g41319
							BjuB07g14760S	BnaC09T0064100ZS	BcaC08g45370
							BjuB07g21560S	BnaC09T0070500ZS	BcaC08g46807
							BjuB07g30610S	BnaC09T0578500ZS	BcaC08g46839
							BjuB07g34150S	Bnascaffold1095T0000200ZS	BcaC08g46869
							BjuB07g34430S		BcaC08g46870
							BjuB07g34760S		BcaC08g46894
							BjuB07g40480S		BcaC08g46983
							BjuB07g46240S		BcaC08g47000
							BjuB07g46760S		BcaC08g47482
							BjuB08g08090S		BcaC09g49273
							BjuB08g46400S		BcaNung01397
							BjuB08g58100S		BcaNung01435
							BjuUnng20450S		BcaNung02609
									BcaNung05133
									BcaNung06232
									BcaNung06272

## Sheet: T9
The subfamilies of R2R3-MYB
New	Arabidopsis	AT	Function	B.ra(AA)	B.ol(CC)	B.ni(BB)	B.ju(AABB)	B.na(AACC)	B.ca(BBCC)
T9	S9 S10 S11 S24	AT1G34670.1	ATMYB93	BraA01g009370.3C	Bo1g017860.1	BniB01g060830.2N.1	BjuA01g00250S	BnaA01T0088600ZS	BcaB01g01869
		AT3G01140.1	ATMYB106	BraA01g012150.3C	Bo1g024170.1	BniB01g061550.2N.1	BjuA01g33280S	BnaA01T0115800ZS	BcaB01g04967
		AT3G02940.1	ATMYB107	BraA01g018920.3C	Bo1g051220.1	BniB02g045960.2N.1	BjuA01g35890S	BnaA01T0174800ZS	BcaB01g05063
		AT3G61250.1	ATMYB17	BraA01g043960.3C	Bo1g155040.1	BniB02g047560.2N.1	BjuA02g37660S	BnaA01T0411600ZS	BcaB01g05241
		AT4G05100.1	ATMYB74	BraA01g044600.3C	Bo1g157620.1	BniB02g051640.2N.1	BjuA02g40000S	BnaA01T0418000ZS	BcaB01g05542
		AT4G17785.1	MYB39	BraA02g003400.3C	Bo2g009800.1	BniB02g070710.2N.1	BjuA03g13120S	BnaA03T0039700ZS	BcaB02g07382
		AT4G21440.1	ATMYB102	BraA02g005970.3C	Bo2g012520.1	BniB02g072450.2N.1	BjuA03g14690S	BnaA03T0062900ZS	BcaB02g09887
		AT4G28110.1	ATMYB41	BraA03g004210.3C	Bo3g005530.1	BniB02g083330.2N.1	BjuA03g45540S	BnaA03T0071300ZS	BcaB03g11693
		AT5G10280.1	ATMYB92	BraA03g006800.3C	Bo3g010230.1	BniB03g022380.2N.1	BjuA03g51820S	BnaA03T0126500ZS	BcaB04g18445
		AT5G15310.1	ATMYB16	BraA03g007660.3C	Bo3g012180.1	BniB04g052700.2N.1	BjuA04g01030S	BnaA03T0442800ZS	BcaB04g21394
		AT5G16770.1	ATMYB9	BraA03g014030.3C	Bo3g022210.1	BniB05g009370.2N.1	BjuA05g39330S	BnaA03T0460800ZS	BcaB05g21476
		AT5G54230.1	ATMYB49	BraA03g047750.3C	Bo3g099390.1	BniB05g015680.2N.1	BjuA06g14890S	BnaA04T0011300ZS	BcaB07g33108
		AT5G65230.1	ATMYB53	BraA03g049550.3C	Bo3g162580.1	BniB05g018600.2N.1	BjuA07g21270S	BnaA05T0498400ZS	BcaB08g36905
				BraA03g054190.3C	Bo4g101460.1	BniB05g023350.2N.1	BjuA08g11230S	BnaA06T0301700ZS	BcaB08g37121
				BraA04g001280.3C	Bo5g150350.1	BniB05g026760.2N.1	BjuA08g12860S	BnaA07T0214900ZS	BcaC01g00698
				BraA05g040860.3C	Bo5g156410.1	BniB06g013540.2N.1	BjuA09g14280S	BnaA08T0106500ZS	BcaC01g02759
				BraA05g041540.3C	Bo6g044070.1	BniB06g053260.2N.1	BjuA09g31950S	BnaA08T0121500ZS	BcaC01g06296
				BraA06g028690.3C	Bo6g077600.1	BniB06g062100.2N.1	BjuA09g48620S	BnaA09T0232400ZS	BcaC03g13303
				BraA07g024540.3C	Bo7g105430.1	BniB07g023040.2N.1	BjuA10g23870S	BnaA09T0375900ZS	BcaC03g13416
				BraA08g012590.3C	Bo7g107420.1	BniB07g060950.2N.1	BjuB01g02370S	BnaA09T0555100ZS	BcaC04g18850
				BraA08g014430.3C	Bo7g111870.1	BniB07g061590.2N.1	BjuB01g02660S	BnaA10T0209700ZS	BcaC04g18958
				BraA09g025090.3C	Bo8g049720.1	BniB08g004820.2N.1	BjuB02g38830S	BnaC01T0107500ZS	BcaC04g19316
				BraA09g030750.3C	Bo8g095790.1	BniB08g007320.2N.1	BjuB02g61260S	BnaC01T0141400ZS	BcaC04g21370
				BraA09g050820.3C	Bo9g076410.1	BniB08g008120.2N.1	BjuB03g40630S	BnaC01T0497100ZS	BcaC05g30385
				BraA10g023010.3C	Bo9g161810.1	BniB08g016050.2N.1	BjuB04g10500S	BnaC01T0503800ZS	BcaC05g30491
				BraA10g024080.3C	Bo9g164230.1	BniB08g047080.2N.1	BjuB05g40320S	BnaC02T0068100ZS	BcaC06g30664
				BraA10g027590.3C	Bo9g172290.1	BniB08g075350.2N.1	BjuB05g47150S	BnaC03T0046800ZS	BcaC06g32645
							BjuB05g49650S	BnaC03T0072100ZS	BcaC06g33594
							BjuB06g05760S	BnaC03T0146800ZS	BcaC07g38099
							BjuB06g12690S	BnaC03T0524100ZS	BcaC08g43770
							BjuB06g45200S	BnaC03T0722300ZS	BcaC09g47677
							BjuB07g51110S	BnaC04T0269900ZS	BcaC09g50512
							BjuB07g51670S	BnaC06T0099100ZS	BcaC09g51222
							BjuB08g01580S	BnaC06T0229100ZS	BcaC09g51605
							BjuB08g23830S	BnaC07T0417700ZS	BcaC09g52240
							BjuB08g48800S	BnaC07T0480700ZS	BcaNung00059
							BjuB08g54550S	BnaC08T0154600ZS	BcaNung00857
							BjuB08g55160S	BnaC08T0401900ZS	BcaNung01595
								BnaC09T0510400ZS	BcaNung02798
								BnaC09T0555000ZS	BcaNung03316
								Bnascaffold0026T0016900ZS	BcaNung03549
								Bnascaffold0026T0057600ZS	BcaNung04031
								Bnascaffold0027T0000600ZS	BcaNung07384

## Sheet: T10
The subfamilies of R2R3-MYB
New	Arabidopsis	AT	Function	B.ra(AA)	B.ol(CC)	B.ni(BB)	B.ju(AABB)	B.na(AACC)	B.ca(BBCC)
T10	S14	AT2G36890.1	ATMYB38	BraA01g001210.3C	Bo1g003420.1	BniB02g034920.2N.1	BjuA01g42740S	BnaA01T0012300ZS	BcaB01g00683
		AT3G28470.1	ATMYB35	BraA02g010120.3C	Bo2g024590.1	BniB02g040660.2N.1	BjuA02g00540S	BnaA02T0096400ZS	BcaB01g03810
		AT3G49690.1	ATMYB84	BraA02g012140.3C	Bo2g030240.1	BniB02g068260.2N.1	BjuA02g31080S	BnaA02T0116700ZS	BcaB02g09322
		AT4G37780.1	ATMYB87	BraA02g013010.3C	Bo2g036530.1	BniB04g000640.2N.1	BjuA02g31930S	BnaA02T0124600ZS	BcaB02g09897
		AT5G23000.1	ATMYB37	BraA02g045320.3C	Bo2g168190.1	BniB05g001270.2N.1	BjuA02g33800S	BnaA02T0414800ZS	BcaB04g20028
		AT5G56110.1	ATMYB80	BraA03g012340.3C	Bo3g019230.1	BniB05g035780.2N.1	BjuA03g40870S	BnaA03T0176500ZS	BcaB05g22245
		AT5G57620.1	ATMYB36	BraA03g019190.3C	Bo3g031390.1	BniB05g037130.2N.1	BjuA03g47150S	BnaA04T0236700ZS	BcaB05g22356
		AT5G65790.1	ATMYB68	BraA04g026180.3C	Bo3g097710.1	BniB05g041120.2N.1	BjuA04g23390S	BnaA05T0083300ZS	BcaB05g22671
				BraA05g008460.3C	Bo4g031070.1	BniB05g048010.2N.1	BjuA05g07650S	BnaA06T0307000ZS	BcaB05g23139
				BraA06g017470.3C	Bo4g186460.1	BniB06g007520.2N.1	BjuA06g07440S	BnaA06T0377200ZS	BcaB08g35976
				BraA06g029280.3C	Bo7g091360.1	BniB06g014080.2N.1	BjuA06g14360S	BnaA09T0092700ZS	BcaB08g36384
				BraA06g037000.3C	Bo8g078940.1	BniB07g043410.2N.1	BjuA09g63130S	BnaA10T0160500ZS	BcaC01g02834
				BraA09g008790.3C	Bo9g018910.1	BniB08g013720.2N.1	BjuA10g11700S	BnaC02T0115900ZS	BcaC01g05636
				BraA10g013970.3C	Bo9g123440.1	BniB08g023290.2N.1	BjuA10g15540S	BnaC02T0143300ZS	BcaC01g06479
				BraA10g018580.3C	Bo9g133340.1	BniB08g063360.2N.1	BjuB02g29080S	BnaC02T0550800ZS	BcaC02g07572
					Bo9g147050.1		BjuB02g33340S	BnaC03T0128000ZS	BcaC02g11813
							BjuB02g57540S	BnaC03T0206200ZS	BcaC03g13935
							BjuB04g53490S	BnaC04T0552100ZS	BcaC03g14140
							BjuB05g23420S	BnaC07T0314000ZS	BcaC03g18354
							BjuB05g28910S	BnaC09T0089800ZS	BcaC04g19746
							BjuB05g31830S	BnaC09T0389800ZS	BcaC04g20141
							BjuB05g33000S	BnaC09T0409400ZS	BcaC04g23247
							BjuB05g61500S	BnaC09T0443500ZS	BcaC07g39431
							BjuB06g44750S		BcaNung07389
							BjuB06g50470S
							BjuB07g36240S
							BjuB08g10300S
							BjuB08g43400S
							BjuB08g50480S

[truncated: 2 more sheets: T11, T12]
