# Supplementary material for: Genome-wide identification of R2R3-MYB gene family and association with anthocyanin biosynthesis in Brassica species
Source: BMC Genomics. 2022 Jun 14;23:441. doi: 10.1186/s12864-022-08666-7 (PMC9199147; doi:10.1186/s12864-022-08666-7)
Supplement: Supplementary file 10 — Additional file 10: Supplementary Table S5. Differentially expressed genes and expression levels related to anthocyanin synthesis in seed coat. [file 12864_2022_8666_MOESM10_ESM.xlsx]

## Sheet: B.rapa
Differentially expressed genes and expression levels related to anthocyanin synthesis in seed coat of B.rapa
Gene	AT Name	gene_name	raUO_1_FPKM	raUO_2_FPKM	raUO_3_FPKM	Torpedo_raSSS_1_FPKM	Torpedo_raSSS_2_FPKM	Torpedo_raSSS_3_FPKM
PAL1	AT2G37040	BraA04g026260.3C	0.554327	0.500299	2.42563	39.5162	49.8219	39.2089
PAL1	AT2G37040	BraA05g008320.3C	0.478895	0.573248	2.81968	26.164	25.0543	24.0681
PAL1	AT2G37040	BraA09g044270.3C	1.32376	1.73722	3.88915	9.84111	12.3315	9.73222
PAL1	AT2G37040	BraA04g006280.3C	0.906248	0.512908	2.58879	23.3002	28.5172	23.8324
PAL1	AT2G37040	BraA07g021160.3C	0.826453	0.429027	2.2962	11.2196	10.2977	9.61687
PAL1	AT2G37040	BraA05g036420.3C	0.40317	0.379324	2.12841	56.2086	63.9853	50.127
PAL2	AT3G53260	BraA09g044270.3C	1.32376	1.73722	3.88915	9.84111	12.3315	9.73222
PAL2	AT3G53260	BraA04g006280.3C	0.906248	0.512908	2.58879	23.3002	28.5172	23.8324
PAL2	AT3G53260	BraA07g021160.3C	0.826453	0.429027	2.2962	11.2196	10.2977	9.61687
PAL2	AT3G53260	BraA04g026260.3C	0.554327	0.500299	2.42563	39.5162	49.8219	39.2089
PAL2	AT3G53260	BraA05g008320.3C	0.478895	0.573248	2.81968	26.164	25.0543	24.0681
PAL2	AT3G53260	BraA05g036420.3C	0.40317	0.379324	2.12841	56.2086	63.9853	50.127
PAL3	AT5G04230	BraA04g015350.3C	0.144904	0.088112	0.017134	0.359619	0.355189	0.386026
PAL3	AT5G04230	BraA05g036420.3C	0.40317	0.379324	2.12841	56.2086	63.9853	50.127
PAL4	AT3G10340	BraA05g036420.3C	0.40317	0.379324	2.12841	56.2086	63.9853	50.127
PAL4	AT3G10340	BraA05g008320.3C	0.478895	0.573248	2.81968	26.164	25.0543	24.0681
PAL4	AT3G10340	BraA09g044270.3C	1.32376	1.73722	3.88915	9.84111	12.3315	9.73222
PAL4	AT3G10340	BraA04g026260.3C	0.554327	0.500299	2.42563	39.5162	49.8219	39.2089
PAL4	AT3G10340	BraA04g006280.3C	0.906248	0.512908	2.58879	23.3002	28.5172	23.8324
PAL4	AT3G10340	BraA07g021160.3C	0.826453	0.429027	2.2962	11.2196	10.2977	9.61687
PAL4	AT3G10340	BraA04g015350.3C	0.144904	0.088112	0.017134	0.359619	0.355189	0.386026
4CL1	AT1G51680	BraA05g018190.3C	0.965991	0.593219	4.3936	19.1779	18.125	17.51
4CL2	AT3G21240	BraA05g018190.3C	0.965991	0.593219	4.3936	19.1779	18.125	17.51
4CL5	AT3G21230	BraA03g039680.3C	0.212674	0.326139	0.341084	7.12225	5.93676	5.48022
4CL5	AT3G21230	BraA05g025900.3C	1.44592	1.1995	5.65268	0.553454	0.581567	0.567241
CHS	AT5G13930	BraA10g024990.3C	0.281662	0.401684	2.91706	109.875	119.311	113.243
CHS	AT5G13930	BraA03g005990.3C	0.226669	0.336487	0.661216	16.6932	19.2969	17.275
CHS	AT5G13930	BraA02g005190.3C	0.180892	0.374317	1.60246	93.0518	130.508	113.182
CHS	AT5G13930	BraA02g039760.3C	0.071646	0.077259	0	64.1246	81.6761	68.4344
F3H	AT3G51240	BraA09g042420.3C	0.465881	0.455096	1.06801	74.4753	90.0123	68.6501
F3'H	AT5G07990	BraA10g030360.3C	0.878902	1.12164	2.34394	33.4562	42.1018	32.5406
DFR	AT5G42800	BraA09g019440.3C	1.87578	1.92503	0.582225	202.419	227.127	196.931
ANS (LDOX)	AT4G22880	BraA01g013470.3C	2.10131	1.75512	1.14232	37.8815	38.5032	29.8122
ANS (LDOX)	AT4G22880	BraA03g050560.3C	0.952808	0.362984	0.265446	29.4413	31.1035	26.3666
MATE	AT1G51340	BraA08g002760.3C	0.575853	0.266734	0.110269	3.06581	2.99735	2.31927
UGT78D2	AT5G17050	BraA02g006790.3C	0.462647	0.087068	1.00603	2.8264	3.27468	2.02982
EGL3	AT1G63650	BraA09g013280.3C	1.33524	1.39628	0.511189	0.095706	0.069012	0.121749
MYB3	AT1G22640	BraA07g014550.3C	0.984939	0.95032	1.76813	8.88812	7.10067	6.6634
MYB4	AT4G38620	BraA06g044770.3C	5.46989	4.69763	5.67991	18.4814	26.8095	19.9846
MYB5	AT3G13540	BraA05g033570.3C	0.031784	0.042325	0.020725	0.230991	0.375543	0.297788
MYB5	AT3G13540	BraA01g038100.3C	0.374624	0.235998	0.091316	7.13631	9.47264	6.92616
MYB111	AT5G49330	BraA06g034790.3C	0.288273	0.344567	0.108734	0.813039	0.597514	0.477342
TT2	AT5G35550	BraA08g009180.3C	0.251448	0.051764	0.071199	35.9284	30.17	31.2007
LAC15	AT5G48100	BraA06g035810.3C	0.065243	0.148508	0.051093	19.7111	18.0412	18.4594
LAC15	AT5G48100	BraA02g039350.3C	0.167735	0.095731	0.037919	9.13683	11.6322	8.99612
AHA10	AT1G17260	BraA08g029360.3C	0.204072	0.03769	0.034864	3.36619	3.62842	2.55124
CPC	AT2G46410	BraA04g032060.3C	0.112834	0.018526	0.027466	3.99037	5.71799	4.79635
TT19	AT5G17220	BraA10g022740.3C	0.76262	0.138601	0.086214	15.3294	12.2061	14.2594

## Sheet: B.oleracea
Differentially expressed genes and expression levels related to anthocyanin synthesis in seed coat of B.oleracea
Gene	AT Name	gene_name	olUO_1_FPKM	olUO_2_FPKM	olUO_3_FPKM	Torpedo_olSSS_1_FPKM	Torpedo_olSSS_2_FPKM	Torpedo_olSSS_3_FPKM
PAL1	AT2G37040	Bo4g186590	0.52193	0.730739	5.58438	57.3629	87.6723	75.26
PAL1	AT2G37040	Bo4g030910	0.435733	0.525457	5.7842	63.2361	100.636	83.7462
PAL1	AT2G37040	Bo8g082620	1.03693	1.2102	6.56616	22.123	36.4015	28.638
PAL1	AT2G37040	Bo6g067250	2.55016	2.27996	10.2506	33.4258	60.337	45.736
PAL1	AT2G37040	Bo5g137560	0.522675	0.744958	4.75154	37.9951	59.0901	48.7983
PAL2	AT3G53260	Bo8g082620	1.03693	1.2102	6.56616	22.123	36.4015	28.638
PAL2	AT3G53260	Bo6g067250	2.55016	2.27996	10.2506	33.4258	60.337	45.736
PAL2	AT3G53260	Bo4g186590	0.52193	0.730739	5.58438	57.3629	87.6723	75.26
PAL2	AT3G53260	Bo4g030910	0.435733	0.525457	5.7842	63.2361	100.636	83.7462
PAL2	AT3G53260	Bo5g137560	0.522675	0.744958	4.75154	37.9951	59.0901	48.7983
PAL3	AT5G04230	Bo5g137560	0.522675	0.744958	4.75154	37.9951	59.0901	48.7983
PAL4	AT3G10340	Bo8g082620	1.03693	1.2102	6.56616	22.123	36.4015	28.638
PAL4	AT3G10340	Bo4g030910	0.435733	0.525457	5.7842	63.2361	100.636	83.7462
PAL4	AT3G10340	Bo4g186590	0.52193	0.730739	5.58438	57.3629	87.6723	75.26
PAL4	AT3G10340	Bo6g067250	2.55016	2.27996	10.2506	33.4258	60.337	45.736
PAL4	AT3G10340	Bo5g137560	0.522675	0.744958	4.75154	37.9951	59.0901	48.7983
C4H	AT2G30490	Bo5g052100	0.795584	1.32107	2.71048	14.3107	17.1326	15.5417
C4H	AT2G30490	Bo3g024670	0.600538	0.464144	0.839397	5.0455	6.2025	5.80829
C4H	AT2G30490	Bo4g173080	1.79821	2.67379	4.11224	21.5878	30.2527	23.8085
C4H	AT2G30490	Bo4g173070	0.033312	0	0.02784	1.62351	1.72503	1.3541
C4H	AT2G30490	Bo3g024650	0.346364	1.25798	2.3144	0	0	0.043765
4CL1	AT1G51680	Bo6g042520	1.56712	2.47704	13.0019	42.2212	55.4821	48.9489
4CL2	AT3G21240	Bo6g042520	1.56712	2.47704	13.0019	42.2212	55.4821	48.9489
4CL3	AT1G65060	Bo6g099190	0.386534	0.523866	0.56429	3.11559	5.96552	5.16813
4CL5	AT3G21230	Bo3g077430	0.578014	0.955963	2.20649	35.2768	42.7756	37.147
CHS	AT5G13930	Bo9g166290	0.168547	0.05234	1.47677	316.414	532.794	448.232
CHS	AT5G13930	Bo3g009440	0.029113	0.029657	0.061983	65.4317	131.901	104.658
CHS	AT5G13930	Bo2g150170	0.389613	0	0.187792	29.4121	49.3178	42.8786
CHI	AT3G55120	Bo6g068550	2.15921	2.34	1.21382	0.056799	0.017757	0.047719
F3H	AT3G51240	Bo8g081770	0.993356	0.33982	0.385981	255.759	422.308	334.484
DFR	AT5G42800	Bo9g058630	0.101048	0.139236	0.029148	240.482	430.007	309.564
ANS (LDOX)	AT4G22880	Bo1g031790	1.34308	4.14885	0.676026	261.716	362.722	263.608
ANS (LDOX)	AT4G22880	Bo7g108300	2.64442	0.032896	0.816416	8.16242	14.7941	10.7712
MATE	AT1G51340	Bo3g179700	2.05919	2.15467	1.56746	11.6011	10.2103	9.94438
UGT79B1	AT5G54060	Bo9g113880	0.010493	0	0.063385	2.04765	4.08202	3.22535
GST	AT1G17170	Bo8g105070	0.704038	0.114173	0.187486	90.5328	57.758	68.7882
EGL3	AT1G63650	Bo9g035460	1.11616	0.801731	0.606978	0.039425	0.125231	0.035231
MYB3	AT1G22640	Bo7g057770	0.475569	0.553527	0.461965	2.56135	2.86065	2.40884
MYB4	AT4G38620	Bo7g119670	0.786582	0.510859	0.82076	14.505	23.6154	15.089
MYB5	AT3G13540	Bo1g138250	0	0.065403	0.024542	9.4678	11.5529	9.56481
MYB32	AT4G34990	Bo1g006820	3.59265	5.0894	6.10206	22.6656	25.4803	24.7043
MYB111	AT5G49330	Bo7g092680	2.37816	1.64839	0.642734	0.041063	0.034597	0.078345
TT2	AT5G35550	Bo8g030520	0.372351	0.464227	0.196067	58.0946	52.926	50.2438
LBD37	AT5G67420	Bo7g063630	0.084645	0.140898	0.556715	2.81493	3.77732	2.04691
LBD38	AT3G49940	Bo8g079200	0.089605	0.198679	0.165814	1.17262	1.07407	1.7145
LBD38	AT3G49940	Bo7g099150	0.785274	0.750394	4.2201	6.59908	8.68846	9.09295
LBD38	AT3G49940	Bo7g063630	0.084645	0.140898	0.556715	2.81493	3.77732	2.04691
LBD39	AT4G37540	Bo7g118580	0.140869	0.213391	0.206332	3.98889	4.57826	5.06017
AHA10	AT1G17260	Bo8g067040	0.009502	0.013884	0.030345	7.61008	15.0955	10.4461
CPC	AT2G46410	Bo4g009260	0.319318	0.090449	0	3.19725	2.3719	5.31076
CPC	AT2G46410	Bo4g197120	0.178728	0.06208	0.098317	2.85406	2.68946	3.1223
TT19	AT5G17220	Bo9g161480	0.327093	0.053865	0.212814	80.4745	95.2118	106.914

## Sheet: B.nigra
Differentially expressed genes and expression levels related to anthocyanin synthesis in seed coat of B.nigra
Gene	AT Name	gene_name	niUO_1_FPKM	niUO_2_FPKM	niUO_3_FPKM	Torpedo_niSSS_1_FPKM	Torpedo_niSSS_2_FPKM	Torpedo_niSSS_3_FPKM
PAL1	AT2G37040	BniB01g007690.2N.1	0.121091	0.395157	0.852582	33.5913	44.1521	34.6409
PAL1	AT2G37040	BniB06g066080.2N.1	0.998288	1.15381	6.77831	50.0151	60.7272	46.9609
PAL1	AT2G37040	BniB08g067650.2N.1	1.85904	1.81531	12.2117	102.727	128.08	91.651
PAL1	AT2G37040	BniB06g057980.2N.1	0.544737	0.317368	2.0378	53.8227	80.5559	56.7426
PAL1	AT2G37040	BniB01g054680.2N.1	0.954099	1.21576	8.92071	153.747	173.809	132.498
PAL1	AT2G37040	BniB06g007420.2N.1	0.368354	0.319675	2.09075	39.3404	53.3117	33.0243
PAL2	AT3G53260	BniB08g067650.2N.1	1.85904	1.81531	12.2117	102.727	128.08	91.651
PAL2	AT3G53260	BniB06g066080.2N.1	0.998288	1.15381	6.77831	50.0151	60.7272	46.9609
PAL2	AT3G53260	BniB06g057980.2N.1	0.544737	0.317368	2.0378	53.8227	80.5559	56.7426
PAL2	AT3G53260	BniB01g007690.2N.1	0.121091	0.395157	0.852582	33.5913	44.1521	34.6409
PAL2	AT3G53260	BniB01g054680.2N.1	0.954099	1.21576	8.92071	153.747	173.809	132.498
PAL2	AT3G53260	BniB06g007420.2N.1	0.368354	0.319675	2.09075	39.3404	53.3117	33.0243
PAL3	AT5G04230	BniB01g054680.2N.1	0.954099	1.21576	8.92071	153.747	173.809	132.498
PAL3	AT5G04230	BniB06g007420.2N.1	0.368354	0.319675	2.09075	39.3404	53.3117	33.0243
PAL4	AT3G10340	BniB01g054680.2N.1	0.954099	1.21576	8.92071	153.747	173.809	132.498
PAL4	AT3G10340	BniB06g066080.2N.1	0.998288	1.15381	6.77831	50.0151	60.7272	46.9609
PAL4	AT3G10340	BniB01g007690.2N.1	0.121091	0.395157	0.852582	33.5913	44.1521	34.6409
PAL4	AT3G10340	BniB08g067650.2N.1	1.85904	1.81531	12.2117	102.727	128.08	91.651
PAL4	AT3G10340	BniB06g057980.2N.1	0.544737	0.317368	2.0378	53.8227	80.5559	56.7426
PAL4	AT3G10340	BniB06g007420.2N.1	0.368354	0.319675	2.09075	39.3404	53.3117	33.0243
C4H	AT2G30490	BniB06g019540.2N.1	2.86221	3.09941	5.20854	35.7704	40.2151	35.0896
4CL1	AT1G51680	BniB06g029090.2N.1	5.83835	6.43056	32.9296	80.0278	93.9191	73.5615
4CL2	AT3G21240	BniB06g029090.2N.1	5.83835	6.43056	32.9296	80.0278	93.9191	73.5615
4CL3	AT1G65060	BniB03g043050.2N.1	0.051104	0.157433	0.249907	6.26668	8.89574	6.09331
4CL5	AT3G21230	BniB07g031810.2N.1	0.095971	0.174341	0.143134	24.7577	27.9071	20.9747
4CL5	AT3G21230	BniB01g042290.2N.1	0.074016	0.128278	0.04778	0.907506	0.791956	0.773508
CHS	AT5G13930	BniB02g048670.2N.1	0.358157	0.329405	2.61428	295.505	365.147	281.13
CHS	AT5G13930	BniB05g024480.2N.1	0.466245	0.405215	4.72476	1511.13	1810.9	1409.1
CHS	AT5G13930	BniB08g006610.2N.1	3.80609	4.28167	28.9488	736.467	853.666	650.046
CHI	AT3G55120	BniB06g056870.2N.1	20.4323	22.967	15.1166	84.0578	94.5026	95.5771
F3H	AT3G51240	BniB08g065170.2N.1	8.38182	10.4841	13.0698	318.158	396.043	307.605
F3H	AT3G51240	BniB02g074780.2N.1	0.497165	0.59863	1.17973	71.9349	84.0998	67.4488
F3'H	AT5G07990	BniB02g053110.2N.1	1.22856	1.23186	3.30626	636.979	713.737	598.872
FLS1	AT5G08640	BniB02g052550.2N.1	6.15873	6.52955	19.7549	202.072	205.889	190.239
FLS3	AT5G63590	BniB07g042350.2N.1	0.081308	0.178851	0.12944	219.44	231.546	214.905
DFR	AT5G42800	BniB04g017950.2N.1	0.060522	0.080214	0.18899	292.558	345.113	278.039
ANS (LDOX)	AT4G22880	BniB05g014290.2N.1	10.0957	10.2648	2.85605	244.704	302.478	229.627
ANS (LDOX)	AT4G22880	BniB02g080090.2N.1	32.7098	26.7713	11.2339	194.669	239.072	173.598
MATE	AT1G51340	BniB07g004580.2N.1	0.319895	0.148747	0.24471	3.29383	4.69327	3.07342
MATE	AT1G51340	BniB06g029520.2N.1	3.91016	3.51131	2.89581	25.4924	22.8777	21.9874
UGT78D2	AT5G17050	BniB05g022230.2N.1	0.383648	0.30137	0.774507	2.68186	2.16227	1.63953
UGT78D2	AT5G17050	BniB05g022200.2N.1	0.095878	0.162258	0.191214	210.541	228.325	185.08
GL3	AT5G41315	BniB01g025050.2N.1	0.271728	0.091572	0.110489	0.745717	0.682644	0.842292
EGL3	AT1G63650	BniB04g022210.2N.1	3.46727	2.89607	2.60213	0.572352	0.701387	0.653665
EGL3	AT1G63650	BniB04g024090.2N.1	0.80612	0.294897	0.148182	0.053899	0	0.026342
MYB5	AT3G13540	BniB01g051660.2N.1	0.649911	0.449351	0.720489	24.8205	25.9776	23.3248
MYB5	AT3G13540	BniB07g055510.2N.1	1.37934	1.32871	1.40034	24.8821	23.5636	21.6856
MYB5	AT3G13540	BniB08g066220.2N.1	2.87616	2.79206	2.24397	0	0	0
MYB7	AT2G16720	BniB02g012840.2N.1	3.012	3.4356	7.03005	26.046	23.692	20.3967
MYB111	AT5G49330	BniB02g070260.2N.1	0.65004	0.791639	0.178096	0	0.001265	0
TT2	AT5G35550	BniB07g017800.2N.1	0.798725	1.4573	0.168608	32.5347	36.7693	30.7038
LAC15	AT5G48100	BniB04g006140.2N.1	0.202108	0.133186	0.069441	165.83	179.617	148.901
LAC15	AT5G48100	BniB02g069360.2N.1	0.044665	0.191786	0	10.3584	17.4446	11.9111
LBD37	AT5G67420	BniB06g014420.2N.1	1.11768	0.899289	6.56279	10.7871	11.7956	11.0556
LBD38	AT3G49940	BniB08g063830.2N.1	0.753001	0.879475	1.33055	7.85484	9.03888	8.5234
AHA10	AT1G17260	BniB03g007010.2N.1	0.081991	0.198111	0.001137	21.0737	28.9194	20.1462
CPC	AT2G46410	BniB01g000990.2N.1	0.9531	1.37316	0.3603	7.60798	6.69878	7.80095
CPC	AT2G46410	BniS06172g210.2N.1	3.02538	2.27631	1.21108	11.6039	10.1067	9.64204
TT19	AT5G17220	BniB02g045700.2N.1	9.62487	9.84529	17.0578	165.698	184.217	159.243

## Sheet: B.napus
Differentially expressed genes and expression levels related to anthocyanin synthesis in seed coat of B.napus
Gene	AT Name	gene_name	naUO_1_FPKM	naUO_2_FPKM	naUO_3_FPKM	Torpedo_naSSS_1_FPKM	Torpedo_naSSS_2_FPKM	Torpedo_naSSS_3_FPKM
PAL1	AT2G37040	BnaC04G0553100ZS	0.014192	0.059518	0.265582	18.6074	20.9074	18.6484
PAL1	AT2G37040	BnaA04G0237600ZS	0.078711	0.069145	0.106292	13.9011	15.0138	11.6752
PAL1	AT2G37040	BnaA05G0082000ZS	0.049755	0.057086	0.529249	26.5948	31.3732	25.115
PAL1	AT2G37040	BnaC04G0094900ZS	0.118124	0.156573	1.15945	22.5954	30.1421	24.5194
PAL1	AT2G37040	BnaA09G0494800ZS	0.414469	0.409742	1.62232	8.57467	9.94508	9.1626
PAL1	AT2G37040	BnaC08G0333400ZS	0.468353	0.740275	2.04429	9.48249	9.39244	8.13114
PAL1	AT2G37040	BnaA04G0070500ZS	0.447144	0.249248	1.26724	15.0858	16.5512	15.3711
PAL1	AT2G37040	BnaC04G0337700ZS	0.160574	0.119879	0.440756	2.11211	1.5504	2.26893
PAL1	AT2G37040	BnaC06G0181900ZS	0.997179	0.935363	3.47893	23.9177	30.6327	22.5727
PAL1	AT2G37040	BnaA07G0183300ZS	0.274749	0.26935	1.72077	19.3759	22.5405	17.849
PAL1	AT2G37040	BnaC05G0498400ZS	0.240402	0.177911	1.32799	21.7079	21.8807	19.3937
PAL1	AT2G37040	BnaA05G0449800ZS	0.049377	0.062443	0.181655	3.42048	4.14342	3.34549
PAL2	AT3G53260	BnaC08G0333400ZS	0.468353	0.740275	2.04429	9.48249	9.39244	8.13114
PAL2	AT3G53260	BnaA09G0494800ZS	0.414469	0.409742	1.62232	8.57467	9.94508	9.1626
PAL2	AT3G53260	BnaA04G0070500ZS	0.447144	0.249248	1.26724	15.0858	16.5512	15.3711
PAL2	AT3G53260	BnaC04G0337700ZS	0.160574	0.119879	0.440756	2.11211	1.5504	2.26893
PAL2	AT3G53260	BnaC06G0181900ZS	0.997179	0.935363	3.47893	23.9177	30.6327	22.5727
PAL2	AT3G53260	BnaA07G0183300ZS	0.274749	0.26935	1.72077	19.3759	22.5405	17.849
PAL2	AT3G53260	BnaC04G0553100ZS	0.014192	0.059518	0.265582	18.6074	20.9074	18.6484
PAL2	AT3G53260	BnaA04G0237600ZS	0.078711	0.069145	0.106292	13.9011	15.0138	11.6752
PAL2	AT3G53260	BnaC04G0094900ZS	0.118124	0.156573	1.15945	22.5954	30.1421	24.5194
PAL2	AT3G53260	BnaA05G0082000ZS	0.049755	0.057086	0.529249	26.5948	31.3732	25.115
PAL2	AT3G53260	BnaC05G0498400ZS	0.240402	0.177911	1.32799	21.7079	21.8807	19.3937
PAL2	AT3G53260	BnaA05G0449800ZS	0.049377	0.062443	0.181655	3.42048	4.14342	3.34549
PAL3	AT5G04230	BnaA05G0449800ZS	0.049377	0.062443	0.181655	3.42048	4.14342	3.34549
PAL3	AT5G04230	BnaC05G0498400ZS	0.240402	0.177911	1.32799	21.7079	21.8807	19.3937
PAL4	AT3G10340	BnaC05G0498400ZS	0.240402	0.177911	1.32799	21.7079	21.8807	19.3937
PAL4	AT3G10340	BnaA05G0449800ZS	0.049377	0.062443	0.181655	3.42048	4.14342	3.34549
PAL4	AT3G10340	BnaC08G0333400ZS	0.468353	0.740275	2.04429	9.48249	9.39244	8.13114
PAL4	AT3G10340	BnaC04G0094900ZS	0.118124	0.156573	1.15945	22.5954	30.1421	24.5194
PAL4	AT3G10340	BnaA05G0082000ZS	0.049755	0.057086	0.529249	26.5948	31.3732	25.115
PAL4	AT3G10340	BnaC04G0553100ZS	0.014192	0.059518	0.265582	18.6074	20.9074	18.6484
PAL4	AT3G10340	BnaA09G0494800ZS	0.414469	0.409742	1.62232	8.57467	9.94508	9.1626
PAL4	AT3G10340	BnaA04G0237600ZS	0.078711	0.069145	0.106292	13.9011	15.0138	11.6752
PAL4	AT3G10340	BnaC04G0337700ZS	0.160574	0.119879	0.440756	2.11211	1.5504	2.26893
PAL4	AT3G10340	BnaA04G0070500ZS	0.447144	0.249248	1.26724	15.0858	16.5512	15.3711
PAL4	AT3G10340	BnaC06G0181900ZS	0.997179	0.935363	3.47893	23.9177	30.6327	22.5727
PAL4	AT3G10340	BnaA07G0183300ZS	0.274749	0.26935	1.72077	19.3759	22.5405	17.849
C4H	AT2G30490	BnaA05G0132000ZS	0.286438	0.239104	0.45235	11.6884	13.7876	12.2189
C4H	AT2G30490	BnaA03G0147400ZS	0.666595	0.655196	1.19816	15.9153	15.7303	13.8558
C4H	AT2G30490	BnaC04G0174600ZS	0.219113	0.433262	0.535432	11.3281	11.7435	11.5417
C4H	AT2G30490	BnaC03G0171900ZS	0.203292	0.309187	0.165877	5.98408	7.74967	7.4477
C4H	AT2G30490	BnaA04G0196800ZS	0.335285	0.538209	0.730273	8.22929	10.9125	10.4247
C4H	AT2G30490	BnaC04G0500500ZS	0.477858	0.516675	1.22943	20.791	21.9809	23.5826
C4H	AT2G30490	BnaC04G0500400ZS	0.061613	0.013707	0.064817	1.31986	1.91495	1.68973
4CL1	AT1G51680	BnaA05G0171400ZS	0	0	0	0	0	0
4CL1	AT1G51680	BnaC06G0113600ZS	0.695754	0.594338	3.59986	11.0632	13.7316	10.4597
4CL2	AT3G21240	BnaC06G0113600ZS	0.695754	0.594338	3.59986	11.0632	13.7316	10.4597
4CL2	AT3G21240	BnaA05G0171400ZS	0	0	0	0	0	0
4CL3	AT1G65060	BnaC06G0322800ZS	0.049323	0.128144	0.215254	1.41287	2.06329	1.78698
4CL3	AT1G65060	BnaA07G0281800ZS	0.075883	0.030239	0.031469	1.95181	3.01339	2.1913
4CL5	AT3G21230	BnaA03G0366500ZS	0.082709	0.037926	0.110144	5.27215	4.95934	5.11221
4CL5	AT3G21230	BnaC03G0447200ZS	0.152549	0.065172	0.35903	6.48478	6.40407	6.29197
CHI	AT3G55120	BnaA09G0510300ZS	2.96152	2.57496	1.43649	7.69568	8.46962	9.27251
F3H	AT3G51240	BnaA09G0476900ZS	0	0	0.069575	133.695	123.179	130.326
F3H	AT3G51240	BnaC08G0314600ZS	0.062268	0.102921	0.071783	268.223	254.312	267.586
F3'H	AT5G07990	BnaC09G0570900ZS	0.068485	0.055808	0.144536	7.80938	6.65526	7.56776
F3'H	AT5G07990	BnaA10G0256900ZS	0.475473	0.360325	0.948422	22.0569	19.8287	22.3067
FLS1	AT5G08640	BnaC09G0565100ZS	0.043066	0.024464	0.170946	2.86905	5.47696	3.87454
DFR	AT5G42800	BnaC09G0215200ZS	0.03843	0	0	95.8169	111.889	88.389
DFR	AT5G42800	BnaA09G0187400ZS	0.563004	0.663325	0.438855	638.286	680.379	647.253
ANS (LDOX)	AT4G22880	BnaA01G0127300ZS	0.055395	0.061957	0.053118	78.7258	91.0705	73.6743
ANS (LDOX)	AT4G22880	BnaC01G0158400ZS	0.497147	0.520344	0.097241	365.02	389.393	333.938
ANS (LDOX)	AT4G22880	BnaC07G0445600ZS	0.043612	0.156111	0.152737	143.466	145.783	135.875
ANS (LDOX)	AT4G22880	BnaA03G0469300ZS	0.292641	0.108932	0.075238	91.4313	98.5416	87.8291
MATE	AT1G51340	BnaC03G0785200ZS	0.969857	1.0001	0.861868	3.87064	3.88086	3.50312
MATE	AT1G51340	BnaA08G0024200ZS	0.583995	0.611524	0.439116	2.81665	3.02065	2.24879
UGT78D2	AT5G17050	BnaC02G0077700ZS	0	0.079118	0.028339	5.09583	4.6513	5.46992
EGL3	AT1G63650	BnaC09G0142800ZS	1.36588	1.4934	1.01847	0.124669	0.039898	0.036861
MYB3	AT1G22640	BnaA07G0121400ZS	0.266688	0.419137	0.520335	9.1356	8.98916	9.26811
MYB3	AT1G22640	BnaA09G0459900ZS	1.53678	1.06473	1.88516	5.01891	5.05445	4.84121
MYB4	AT4G38620	BnaC07G0548300ZS	0.028072	0	0	6.58332	7.83975	5.16847
MYB4	AT4G38620	BnaA06G0451000ZS	3.11302	2.35789	5.64152	27.8622	32.9787	27.9887
MYB4	AT4G38620	BnaA08G0200500ZS	3.02355	2.19314	4.96209	21.6646	25.8102	25.1392
MYB5	AT3G13540	BnaC01G0448800ZS	0	0.09216	0.049922	23.2689	30.1356	24.4216
MYB5	AT3G13540	BnaA05G0415900ZS	0	0.069056	0	2.69391	2.91735	2.89451
MYB5	AT3G13540	BnaA01G0359600ZS	0.040636	0	0	5.23671	6.44864	4.61941
MYB5	AT3G13540	BnaC05G0468000ZS	0	0	0.049855	5.59719	10.0027	6.93849
MYB32	AT4G34990	BnaA01G0033400ZS	2.84139	2.51546	2.58586	10.8163	8.97306	12.0774
TT2	AT5G35550	BnaA08G0077800ZS	0	0.046268	0	15.9898	15.0626	15.9211
TT2	AT5G35550	BnaC08G0110000ZS	0	0.04584	0.053255	21.3017	22.7467	22.5255
LAC15	AT5G48100	BnaC02G0482900ZS	0.031021	0.014523	0	15.3173	21.3388	14.9373
LAC15	AT5G48100	BnaA06G0366000ZS	0.214798	0.129287	0.070152	4.10973	3.27309	3.9443
LAC15	AT5G48100	BnaA02G0359200ZS	0	0	0	5.49251	6.52225	4.63335
AHA10	AT1G17260	BnaC08G0239400ZS	0.033009	0.005216	0.00278	6.4799	7.54865	6.26687
AHA10	AT1G17260	BnaA10G0132400ZS	0	0	0.102948	2.13465	2.8516	2.05622
CPC	AT2G46410	BnaC04G0015600ZS	0.189452	0.242285	0.162093	6.59654	6.2557	7.29728
CPC	AT2G46410	BnaC04G0610400ZS	0	0	0	5.29343	6.11597	5.20472
CPC	AT2G46410	BnaA04G0292300ZS	0	0.114265	0.03016	3.56586	4.25206	5.68828
TT19	AT5G17220	BnaA02G0068400ZS	0.051139	0.054227	0.293628	34.93	33.3131	46.9768
TT19	AT5G17220	BnaC02G0078600ZS	0	0	0	11.8878	10.0197	14.8605
TT19	AT5G17220	BnaC09G0492500ZS	0.049624	0	0	75.8624	76.4804	83.8406
TT19	AT5G17220	BnaA10G0196600ZS	1.91459	2.23139	4.42871	157.133	190.181	170.918

## Sheet: B.juncea
Differentially expressed genes and expression levels related to anthocyanin synthesis in seed coat of B.juncea
Gene	AT Name	gene_name	juUO_1_FPKM	juUO_2_FPKM	juUO_3_FPKM	Torpedo_juSSS_1_FPKM	Torpedo_juSSS_2_FPKM	Torpedo_juSSS_3_FPKM
PAL1	AT2G37040	BjuA04g23460S	0.18181	0.093148	0.537095	13.6498	41.2989	33.3461
PAL1	AT2G37040	BjuA05g07480S	0.283513	0.115679	2.08283	4.70103	7.54553	6.93501
PAL1	AT2G37040	BjuB01g44230S	0.286798	0.209964	1.18617	6.87415	5.16724	5.47731
PAL1	AT2G37040	BjuB06g50600S	0.063901	0.120372	1.04067	5.12577	18.2241	15.3788
PAL1	AT2G37040	BjuA09g19970S	0.81295	0.589099	3.68507	11.5392	9.94496	9.68552
PAL1	AT2G37040	BjuB06g00010S	0.097725	0.211129	1.35437	2.18057	2.46445	2.55317
PAL1	AT2G37040	BjuA04g05350S	0.290249	0.285418	1.88941	2.3695	3.06717	2.8153
PAL1	AT2G37040	BjuB08g07060S	0.09965	0.22138	2.45008	17.5123	13.1109	13.2529
PAL1	AT2G37040	BjuA07g18240S	0.266914	0.183387	1.45126	3.31745	7.1278	7.63915
PAL1	AT2G37040	BjuA05g33480S	1.42565	1.08738	8.81057	28.0381	56.3711	43.434
PAL1	AT2G37040	BjuB06g09290S	0.06199	0.053914	0.142526	0.750546	0.932644	0.592827
PAL2	AT3G53260	BjuA09g19970S	0.81295	0.589099	3.68507	11.5392	9.94496	9.68552
PAL2	AT3G53260	BjuB08g07060S	0.09965	0.22138	2.45008	17.5123	13.1109	13.2529
PAL2	AT3G53260	BjuB06g00010S	0.097725	0.211129	1.35437	2.18057	2.46445	2.55317
PAL2	AT3G53260	BjuA04g05350S	0.290249	0.285418	1.88941	2.3695	3.06717	2.8153
PAL2	AT3G53260	BjuA07g18240S	0.266914	0.183387	1.45126	3.31745	7.1278	7.63915
PAL2	AT3G53260	BjuB01g44230S	0.286798	0.209964	1.18617	6.87415	5.16724	5.47731
PAL2	AT3G53260	BjuA04g23460S	0.18181	0.093148	0.537095	13.6498	41.2989	33.3461
PAL2	AT3G53260	BjuA05g07480S	0.283513	0.115679	2.08283	4.70103	7.54553	6.93501
PAL2	AT3G53260	BjuB06g50600S	0.063901	0.120372	1.04067	5.12577	18.2241	15.3788
PAL2	AT3G53260	BjuA05g33480S	1.42565	1.08738	8.81057	28.0381	56.3711	43.434
PAL3	AT5G04230	BjuA05g33480S	1.42565	1.08738	8.81057	28.0381	56.3711	43.434
PAL4	AT3G10340	BjuA05g33480S	1.42565	1.08738	8.81057	28.0381	56.3711	43.434
PAL4	AT3G10340	BjuB06g50600S	0.063901	0.120372	1.04067	5.12577	18.2241	15.3788
PAL4	AT3G10340	BjuA05g07480S	0.283513	0.115679	2.08283	4.70103	7.54553	6.93501
PAL4	AT3G10340	BjuA04g23460S	0.18181	0.093148	0.537095	13.6498	41.2989	33.3461
PAL4	AT3G10340	BjuA09g19970S	0.81295	0.589099	3.68507	11.5392	9.94496	9.68552
PAL4	AT3G10340	BjuB01g44230S	0.286798	0.209964	1.18617	6.87415	5.16724	5.47731
PAL4	AT3G10340	BjuA04g05350S	0.290249	0.285418	1.88941	2.3695	3.06717	2.8153
PAL4	AT3G10340	BjuB06g00010S	0.097725	0.211129	1.35437	2.18057	2.46445	2.55317
PAL4	AT3G10340	BjuA07g18240S	0.266914	0.183387	1.45126	3.31745	7.1278	7.63915
PAL4	AT3G10340	BjuB08g07060S	0.09965	0.22138	2.45008	17.5123	13.1109	13.2529
C4H	AT2G30490	BjuB08g46760S	0.38665	0.086265	0.368569	6.16912	8.71007	9.0749
C4H	AT2G30490	BjuA03g43530S	0.106861	0.016215	0.15945	0.68374	0.737928	0.867347
C4H	AT2G30490	BjuA04g19350S	0.133181	0.24209	0.253123	0.430795	1.86029	1.44805
4CL1	AT1G51680	BjuA05g16550S	0.713498	0.825057	5.01457	7.50747	17.7527	15.1421
4CL2	AT3G21240	BjuA05g16550S	0.713498	0.825057	5.01457	7.50747	17.7527	15.1421
4CL5	AT3G21230	BjuA03g22310S	0.119726	0.214537	0.242955	1.62187	3.79861	3.08102
4CL5	AT3G21230	BjuB07g26570S	0.243128	0.088136	0.264374	9.51428	12.7296	11.0031
4CL5	AT3G21230	BjuA05g23880S	0.249511	0.192796	1.04388	1.04739	2.30176	1.55963
CHS	AT5G13930	BjuB02g39720S	0.100108	0.170025	1.47412	63.7719	70.219	69.7512
CHS	AT5G13930	BjuA02g38420S	0.376864	0.031758	1.60873	8.58168	7.75084	7.89312
CHS	AT5G13930	BjuB08g55820S	0.486146	0.262416	1.3973	57.7725	70.3937	69.0254
CHS	AT5G13930	BjuB05g42130S	0.03908	0.023279	0.405248	81.5547	108.478	111.784
CHS	AT5G13930	BjuA02g05840S	0	0	0	21.6984	12.8195	13.4308
CHI	AT3G55120	BjuA07g19010S	0.524147	0.273199	0.318676	3.80033	2.93942	2.95813
F3H	AT3G51240	BjuB08g08960S	1.22749	1.03078	1.52198	21.7659	49.2387	43.7586
F3H	AT3G51240	BjuA09g21710S	0.609415	0.31588	0.728907	5.69884	10.819	9.45097
F3H	AT3G51240	BjuB02g63390S	0	0.027291	0.109876	0.544686	1.15126	1.02679
F3'H	AT5G07990	BjuA10g25090S	1.84105	1.85847	4.03538	157.418	129.958	141.656
F3'H	AT5G07990	BjuB02g43540S	0.015068	0.033956	0.07987	86.5661	87.365	80.631
FLS1	AT5G08640	BjuB02g43050S	1.60248	1.00819	6.22949	21.1717	14.7995	17.4897
FLS1	AT5G08640	BjuA10g24560S	1.31596	1.47066	2.61991	18.537	14.6283	15.2911
FLS3	AT5G63590	BjuB07g35400S	0	0.020871	0.020558	146.833	163.635	157.051
ANS (LDOX)	AT4G22880	BjuA01g32250S	0.682914	0.806002	0.350131	0.0291	0.129653	0
MATE	AT1G51340	BjuB07g03770S	0.01709	0.072768	0.0104	0.602403	0.217935	0.294543
UGT78D2	AT5G17050	BjuA02g36840S	0.052736	0.160236	0.607479	11.5334	9.14476	7.51849
UGT78D2	AT5G17050	BjuB05g43990S	0	0.037565	0.073164	142.19	106.229	113.205
GL3	AT5G41315	BjuB01g30250S	0.231894	0.180188	0.239011	1.42239	0.922923	0.597992
EGL3	AT1G63650	BjuA09g58800S	1.62401	1.36795	1.0144	0.016856	0.054448	0.030773
EGL3	AT1G63650	BjuB04g33760S	0.4502	0.587678	0.448412	0.038232	0.003916	0
MYB3	AT1G22640	BjuA07g12380S	0.04406	0.248811	0.340361	4.68264	8.76439	6.2898
MYB4	AT4G38620	BjuB02g75940S	2.94242	3.80307	4.56153	25.8621	18.7718	17.6235
MYB4	AT4G38620	BjuA06g00230S	2.85831	2.59784	3.26418	21.7251	16.8917	12.6502
MYB5	AT3G13540	BjuB01g07980S	0.059092	0.081269	0.129354	9.95928	15.6554	15.1962
MYB5	AT3G13540	BjuA01g06100S	0.037251	0	0	6.92849	17.7634	15.758
MYB5	AT3G13540	BjuB08g08090S	0.739598	0.804311	0.223338	0	0	0
MYB7	AT2G16720	BjuB02g10760S	1.81535	1.65646	5.5047	10.8298	20.9664	17.4424
MYB32	AT4G34990	BjuA01g40560S	4.29345	4.37385	6.47148	30.2565	21.4433	22.2587
MYB32	AT4G34990	BjuA03g05370S	2.06367	1.28748	3.10921	8.29557	7.72119	6.12965
TT2	AT5G35550	BjuA08g08230S	0	0	0	16.4483	31.2261	25.5519
TT2	AT5G35550	BjuB07g14760S	0	0.08891	0.089055	11.2295	28.4069	20.977
LAC15	AT5G48100	BjuA06g08560S	0.026497	0	0	5.73131	20.4368	20.6532
LAC15	AT5G48100	BjuB02g58590S	0.314584	0.841331	0.491471	22.3295	23.2513	21.0975
LBD37	AT5G67420	BjuB06g44410S	0.397894	0.318843	3.48037	6.55494	5.53172	3.49834
LBD38	AT3G49940	BjuB08g10060S	0.285634	0.281689	1.2691	6.14979	4.07836	3.44849
LBD38	AT3G49940	BjuA03g17450S	0.253536	0.184601	1.57395	3.38904	2.2021	3.15802
LBD38	AT3G49940	BjuB06g44410S	0.397894	0.318843	3.48037	6.55494	5.53172	3.49834
CPC	AT2G46410	BjuB01g49770S	0.152733	0.195129	0	10.8021	8.7349	8.47811
TT19	AT5G17220	BjuA10g19261S	0.40208	0.160248	0	1.69494	6.99015	5.85443

## Sheet: B.carinata
Differentially expressed genes and expression levels related to anthocyanin synthesis in seed coat of B.carinata
Gene	AT Name	gene_name	caUO_1_FPKM	caUO_2_FPKM	caUO_3_FPKM	Torpedo_caSSS_1_FPKM	Torpedo_caSSS_2_FPKM	Torpedo_caSSS_3_FPKM
PAL1	AT2G37040	BcaC02g07556	1.29678	2.05274	1.99679	37.7799	27.6951	29.3885
PAL1	AT2G37040	BcaC02g11831	3.39149	2.85106	2.16731	68.7958	54.4352	50.4639
PAL1	AT2G37040	BcaB02g08531	3.15332	2.45451	2.78992	14.6408	13.2324	12.5574
PAL1	AT2G37040	BcaB01g00295	3.78017	3.806	3.61962	69.866	64.6902	57.0948
PAL1	AT2G37040	BcaB02g07797	1.16693	0.793773	1.07925	69.824	50.5472	48.2184
PAL1	AT2G37040	BcaC02g12836	1.19916	0.979139	1.01258	12.278	12.4621	7.33447
PAL1	AT2G37040	BcaC05g29476	0.866592	0.591991	0.718661	10.0495	8.56226	7.62308
PAL1	AT2G37040	BcaC07g39687	3.76769	4.30513	4.57735	18.9415	16.9771	16.2655
PAL2	AT3G53260	BcaB01g00295	3.78017	3.806	3.61962	69.866	64.6902	57.0948
PAL2	AT3G53260	BcaB02g08531	3.15332	2.45451	2.78992	14.6408	13.2324	12.5574
PAL2	AT3G53260	BcaB02g07797	1.16693	0.793773	1.07925	69.824	50.5472	48.2184
PAL2	AT3G53260	BcaC02g07556	1.29678	2.05274	1.99679	37.7799	27.6951	29.3885
PAL2	AT3G53260	BcaC02g11831	3.39149	2.85106	2.16731	68.7958	54.4352	50.4639
PAL2	AT3G53260	BcaC02g12836	1.19916	0.979139	1.01258	12.278	12.4621	7.33447
PAL2	AT3G53260	BcaC05g29476	0.866592	0.591991	0.718661	10.0495	8.56226	7.62308
PAL2	AT3G53260	BcaC07g39687	3.76769	4.30513	4.57735	18.9415	16.9771	16.2655
PAL3	AT5G04230	BcaC05g29476	0.866592	0.591991	0.718661	10.0495	8.56226	7.62308
PAL4	AT3G10340	BcaC05g29476	0.866592	0.591991	0.718661	10.0495	8.56226	7.62308
PAL4	AT3G10340	BcaC02g07556	1.29678	2.05274	1.99679	37.7799	27.6951	29.3885
PAL4	AT3G10340	BcaC02g11831	3.39149	2.85106	2.16731	68.7958	54.4352	50.4639
PAL4	AT3G10340	BcaB02g08531	3.15332	2.45451	2.78992	14.6408	13.2324	12.5574
PAL4	AT3G10340	BcaB01g00295	3.78017	3.806	3.61962	69.866	64.6902	57.0948
PAL4	AT3G10340	BcaB02g07797	1.16693	0.793773	1.07925	69.824	50.5472	48.2184
PAL4	AT3G10340	BcaC02g12836	1.19916	0.979139	1.01258	12.278	12.4621	7.33447
PAL4	AT3G10340	BcaC07g39687	3.76769	4.30513	4.57735	18.9415	16.9771	16.2655
C4H	AT2G30490	BcaB01g04100	0.626392	0.885041	0.957432	12.5038	15.615	14.7994
C4H	AT2G30490	BcaC01g06003	0.271692	0.497766	0.498058	8.17422	6.32049	6.5656
4CL1	AT1G51680	BcaC08g43929	9.66788	7.39807	6.81243	42.3823	26.4859	26.5422
4CL2	AT3G21240	BcaC08g43929	9.66788	7.39807	6.81243	42.3823	26.4859	26.5422
4CL3	AT1G65060	BcaNung05537	0.720155	0.620088	0.575378	5.85596	4.5904	4.90621
4CL5	AT3G21230	BcaB04g19154	0.240248	0.105425	0.140967	2.70867	2.80163	2.49712
CHS	AT5G13930	BcaC04g19066	3.53308	6.45255	4.1297	497.52	456.204	417.103
CHS	AT5G13930	BcaNung04177	0.245885	0.840655	0.610929	132.047	120.814	99.3942
CHS	AT5G13930	BcaB01g05326	0.605788	0.573637	0.679698	187.129	168.039	148.196
CHS	AT5G13930	BcaC03g17665	0	0	0.039613	29.7403	29.4158	30.3485
CHS	AT5G13930	BcaC04g24066	0.061508	0	0	0.959369	1.1372	0.926016
CHI	AT3G55120	BcaC07g39836	3.14901	4.12558	4.80653	12.1826	15.8491	16.0777
CHI	AT3G55120	BcaB02g07695	4.31296	5.02108	4.55991	15.2564	20.578	21.3857
F3H	AT3G51240	BcaC06g33044	0.227446	0.226081	0.178729	28.402	28.3675	25.4525
FLS3	AT5G63590	BcaB04g19929	0	0	0.05329	83.6439	48.2052	54.4755
DFR	AT5G42800	BcaB07g31043	0.047066	0	0.07213	531.886	497.418	421.227
DFR	AT5G42800	BcaC04g21969	0.118471	0.062679	0.028918	568.936	528.413	466.035
ANS (LDOX)	AT4G22880	BcaNung01020	10.0981	3.05201	4.79145	543.419	497.08	416.734
ANS (LDOX)	AT4G22880	BcaC09g51066	3.33685	3.86373	2.34333	0.675456	96.7443	63.1064
ANS (LDOX)	AT4G22880	BcaNung01665	11.3532	5.99327	6.41401	271.056	264.64	236.601
MATE	AT1G51340	BcaC01g01259	2.437	1.53405	1.20053	6.62494	5.29104	6.20902
MATE	AT1G51340	BcaB04g17223	0.203376	0.117137	0.088208	3.1215	2.0221	2.64349
UGT78D2	AT5G17050	BcaC03g18530	0.106524	0.07008	0.088094	2.54729	3.27268	3.6273
UGT78D2	AT5G17050	BcaNung00425	0	0.022317	0.022205	0.507841	0.946183	0.694338
GST	AT1G17170	BcaC07g41436	0.011252	0	0	0.876985	0.846839	1.18148
TT8	AT4G09820	BcaB01g01429	5.05629	3.31649	3.95253	22.6659	21.6232	17.4041
GL3	AT5G41315	BcaB06g27611	0	0.046202	0	0.767845	0.643607	0.627384
EGL3	AT1G63650	BcaB07g31407	2.09172	1.25063	1.14739	0.379187	0.400859	0.23962
EGL3	AT1G63650	BcaC04g22694	1.08309	1.23384	1.05159	0.027294	0.116946	0.02905
MYB5	AT3G13540	BcaB04g20988	0.088909	0.115287	0.157171	23.4095	23.4405	20.6904
MYB5	AT3G13540	BcaB06g25457	0.271213	0.144579	0.112928	27.6776	29.7051	24.0714
MYB5	AT3G13540	BcaNung06232	0.164496	0.11767	0	16.7956	13.069	13.0235
MYB5	AT3G13540	BcaB01g00389	0.792408	0.459769	0.386683	0.002852	0	0
TT2	AT5G35550	BcaB04g18028	0	0	0.068339	11.4227	18.139	15.7536
TT2	AT5G35550	BcaC07g37655	0	0	0	29.6231	34.4551	32.6387
LAC15	AT5G48100	BcaC03g17627	0.005808	0.017052	0.018461	7.11522	2.91219	3.95146
LBD37	AT5G67420	BcaB02g09921	3.97833	1.62368	2.54857	12.355	18.1834	16.4462
LBD38	AT3G49940	BcaC07g39459	0.354383	0.119862	0.229919	1.45508	1.92567	2.15604
LBD38	AT3G49940	BcaB01g00652	1.2654	0.298713	1.65832	4.10966	5.59637	3.73312
LBD39	AT4G37540	BcaNung02061	0.439367	0.157535	0.533722	3.79465	6.19012	6.48659
AHA10	AT1G17260	BcaB03g13010	0	0	0	9.81084	8.99848	7.5183
AHA10	AT1G17260	BcaC07g38840	0.031608	0.015126	0.006531	11.9408	13.2282	11.518
CPC	AT2G46410	BcaB06g29488	0	0	0	8.36355	7.01278	8.94299
CPC	AT2G46410	BcaC01g05068	0.157596	0.072031	0.214027	5.03757	8.30129	8.26378
CPC	AT2G46410	BcaB06g29487	0.256273	0.284	0.362966	25.6399	25.1792	27.3357
CPC	AT2G46410	BcaC02g12684	0.061076	0.059382	0.141381	9.23301	11.9904	11.4526
CPC	AT2G46410	BcaC02g07029	0.120472	0	0.027546	8.75656	8.19889	8.47492
TT19	AT5G17220	BcaC03g18540	0	0.331629	0.200301	8.6721	9.04629	11.4199
TT19	AT5G17220	BcaNung00412	0.054904	0	0	5.44048	6.20727	7.87843
TT19	AT5G17220	BcaC04g18819	0.921888	0.608932	1.13961	83.7532	127.573	109.871
TT19	AT5G17220	BcaB08g36797	12.5536	12.4135	13.4767	130.017	177.508	160.16
