# Supplementary material for: Genome-wide identification of R2R3-MYB gene family and association with anthocyanin biosynthesis in Brassica species
Source: BMC Genomics. 2022 Jun 14;23:441. doi: 10.1186/s12864-022-08666-7 (PMC9199147; doi:10.1186/s12864-022-08666-7)
Supplement: Supplementary file 11 — Additional file 11: Supplementary Table S6. Differentially expressed genes and expression levels of R2R3-MYB in seed coat. [file 12864_2022_8666_MOESM11_ESM.xlsx]

## Sheet: B.rapa
Differentially expressed genes and expression levels of R2R3-MYB in seed coat of B.rapa
Function	A.thaliana	gene_name	raUO_1_FPKM	raUO_2_FPKM	raUO_3_FPKM	Torpedo_raSSS_1_FPKM	Torpedo_raSSS_2_FPKM	Torpedo_raSSS_3_FPKM
ATMYB70	AT2G23290	BraA01g001590.3C	0.954796	1.19357	3.14365	6.12383	5.76328	7.22312
ATMYB73	AT4G37260	BraA01g001590.3C	0.954796	1.19357	3.14365	6.12383	5.76328	7.22312
ATMYB102	AT4G21440	BraA01g012150.3C	1.44661	0.905109	0.557015	0.002163	0	0
ATMYB26	AT3G13890	BraA01g037720.3C	24.344	31.1043	7.7961	0	0.063537	0
ATMYB5	AT3G13540	BraA01g038100.3C	0.374624	0.235998	0.091316	7.13631	9.47264	6.92616
ATMYB108	AT3G06490	BraA01g042000.3C	0.427988	0.260936	0.360861	0.021564	0.015667	0
ATMYB16	AT5G15310	BraA02g005970.3C	1.22818	1.17868	0.937252	0.21789	0.336555	0.135031
ATMYB31	AT1G74650	BraA02g022420.3C	2.21401	3.35348	0.849283	0	0	0
AtMYB3R2	AT4G00540	BraA02g026490.3C	0.154149	0.081317	0.04416	1.18571	1.14558	0.790367
ATMYB89	AT5G39700	BraA02g038530.3C	11.9905	13.1656	9.41539	2.5853	2.1101	2.25792
ATMYB110	AT3G29020	BraA02g038530.3C	11.9905	13.1656	9.41539	2.5853	2.1101	2.25792
ATMYB34	AT5G60890	BraA02g042730.3C	0.243176	0.063039	0.045899	0.023254	0.003686	0.015519
ATMYB94	AT3G47600	BraA02g043710.3C	24.7136	30.7565	10.44	1.0842	0.649538	0.449354
ATMYB96	AT5G62470	BraA02g043710.3C	24.7136	30.7565	10.44	1.0842	0.649538	0.449354
ATMYB16	AT5G15310	BraA03g006800.3C	4.52843	5.04086	6.48741	0	0	0
ATMYB56	AT5G17800	BraA03g008160.3C	2.69232	2.82025	3.98623	12.3135	16.9973	12.1378
ATMYB119	AT5G58850	BraA03g011620.3C	0.975584	0.630386	0.436715	0	0	0.02602
ATMYB101	AT2G32460	BraA03g017190.3C	0.203032	0.271413	0.062234	2.05618	1.80172	2.10239
ATMYB38	AT2G36890	BraA03g019190.3C	0.553385	1.09271	0.550489	3.32376	2.41725	2.47313
ATMYB6	AT4G09460	BraA03g026910.3C	0.12613	0.739701	0.292765	4.5384	4.12113	4.02856
ATMYB8	AT1G35515	BraA03g026910.3C	0.12613	0.739701	0.292765	4.5384	4.12113	4.02856
ATMYB7	AT2G16720	BraA03g043280.3C	1.88967	1.89679	4.47015	36.3918	30.703	27.7475
ATMYB77	AT3G50060	BraA03g044990.3C	2.27805	2.78161	11.7442	28.8906	25.5757	25.6432
ATMYB17	AT3G61250	BraA04g001280.3C	3.96618	3.48758	1.13334	0.046595	0.045066	0
ATMYB101	AT2G32460	BraA04g023280.3C	0.202459	0.145206	0.05991	5.1246	3.9631	4.17638
ATMYB38	AT2G36890	BraA04g026180.3C	1.10457	1.12259	0.296383	0.060079	0.166252	0.05231
ATMYB12	AT2G47460	BraA05g000480.3C	0.288138	0.189773	0.12567	0.997878	1.53146	1.05408
ATMYB91	AT2G37630	BraA05g007920.3C	0.673076	0.807127	1.63558	7.34565	6.64139	7.61118
ATMYB101	AT2G32460	BraA05g012430.3C	0.183041	0.07419	0.056007	4.71837	4.73036	4.6157
DUO1	AT3G60460	BraA05g012430.3C	0.183041	0.07419	0.056007	4.71837	4.73036	4.6157
ATMYB26	AT3G13890	BraA05g033140.3C	8.86385	11.2988	5.38433	0.066876	0.067393	0.130303
ATMYB5	AT3G13540	BraA05g033570.3C	0.031784	0.042325	0.020725	0.230991	0.375543	0.297788
ATMYB106	AT3G01140	BraA05g040860.3C	23.2282	25.9377	9.16936	0.042485	0.19701	0.1549
ATMYB61	AT1G09540	BraA06g006420.3C	0.576442	0.264939	0.194898	70.1893	81.1003	68.8398
ATMYB124	AT1G14350	BraA06g010480.3C	25.8503	19.7588	7.93404	0.927124	0.752872	0.685142
ATMYB53	AT5G65230	BraA06g028690.3C	7.87178	4.77819	1.65345	0	0.035604	0
ATMYB111	AT5G49330	BraA06g034790.3C	0.288273	0.344567	0.108734	0.813039	0.597514	0.477342
ATMYB21	AT3G27810	BraA06g037380.3C	4.67441	3.22377	3.97562	0.016283	0	0.014224
ATMYB24	AT5G40350	BraA06g037380.3C	4.67441	3.22377	3.97562	0.016283	0	0.014224
ATMYB88	AT2G02820	BraA06g039600.3C	7.97261	8.01902	2.28317	0.60295	0.564222	0.681822
ATMYB4	AT4G38620	BraA06g044770.3C	5.46989	4.69763	5.67991	18.4814	26.8095	19.9846
ATMYB3	AT1G22640	BraA07g014550.3C	0.984939	0.95032	1.76813	8.88812	7.10067	6.6634
ATMYB17	AT3G61250	BraA07g024540.3C	16.237	21.6763	7.59555	0.308941	0.558997	0.59401
ATMYB63	AT1G79180	BraA07g026350.3C	0.111143	0.198444	0.272133	8.34558	9.51394	8.85247
ATMYB95	AT1G74430	BraA07g028240.3C	31.5309	36.7239	11.6611	0.93573	1.06429	0.787572
ATMYB95	AT1G74430	BraA07g038340.3C	28.8506	31.2357	45.2302	0.668307	0.728106	0.776022
ATMYB95	AT1G74430	BraA07g038350.3C	39.1459	37.9837	24.07	2.48964	2.56847	2.13406
ATMYB123	AT5G35550	BraA08g009180.3C	0.251448	0.051764	0.071199	35.9284	30.17	31.2007
ATMYB98	AT4G18770	BraA08g013120.3C	0.886756	0.407121	0.137754	0	0	0
ATMYB85	AT4G22680	BraA08g015060.3C	0.291678	0.099158	0.244519	1.54527	1.05398	1.35229
ATMYB117	AT1G26780	BraA08g025880.3C	3.37041	3.96347	1.42647	0	0.015796	0
ATMYB50	AT1G57560	BraA08g032570.3C	5.10307	4.81268	1.82432	17.4555	23.1022	17.6618
ATMYB61	AT1G09540	BraA08g032570.3C	5.10307	4.81268	1.82432	17.4555	23.1022	17.6618
ATMYB21	AT3G27810	BraA09g003320.3C	7.40798	8.17662	6.59282	0.00812	0.003278	0.027438
ATMYB30	AT3G28910	BraA09g003630.3C	1.12311	2.52925	1.61503	0.192354	0.510342	0.411149
ATMYB89	AT5G39700	BraA09g003680.3C	5.04211	4.90126	1.54617	0	0.065762	0
ATMYB110	AT3G29020	BraA09g003680.3C	5.04211	4.90126	1.54617	0	0.065762	0
ATMYB86	AT5G26660	BraA09g005460.3C	7.82276	11.6851	2.9847	0.513625	0.581447	0.365559
ATMYB96	AT5G62470	BraA09g007290.3C	36.7269	39.8847	12.4624	0.554552	0.730742	0.465551
AtMYBCDC5	AT1G09770	BraA09g017270.3C	0.320702	0.183997	0	1.5155	1.93592	1.65089
ATMYB77	AT3G50060	BraA09g041340.3C	1.15984	1.99433	10.2598	22.8808	22.369	23.8745
ATMYB17	AT3G61250	BraA09g050820.3C	31.2433	31.1779	16.0053	2.44738	2.91338	2.39551
ATMYB47	AT1G18710	BraA09g057130.3C	1.02422	1.28656	0.795368	0	0	0
ATMYB61	AT1G09540	BraA09g062350.3C	2.06898	3.35153	1.40814	34.3324	43.4251	33.4406
ATMYB13	AT1G06180	BraA10g004890.3C	20.5558	20.4126	6.40624	0.084238	0.062732	0.058836
ATMYB43	AT5G16600	BraA10g023170.3C	1.76988	2.49427	1.80934	0.059743	0.144545	0.052623
ATMYB46	AT5G12870	BraA10g025820.3C	0.857046	0.865317	0.382686	3.80378	4.58263	3.3537

## Sheet: B.oleracea
Differentially expressed genes and expression levels of R2R3-MYB in seed coat of B.oleracea
ATMYB	A.thaliana	gene_name	olUO_1_FPKM	olUO_2_FPKM	olUO_3_FPKM	Torpedo_olSSS_1_FPKM	Torpedo_olSSS_2_FPKM	Torpedo_olSSS_3_FPKM
ATMYB1	AT3G09230	Bo3g062160	0.524152	0.499209	4.56344	6.91627	7.91627	6.67781
ATMYB3	AT1G22640	Bo7g057770	0.475569	0.553527	0.461965	2.56135	2.86065	2.40884
ATMYB4	AT4G38620	Bo7g119670	0.786582	0.510859	0.82076	14.505	23.6154	15.089
ATMYB5	AT3G13540	Bo1g138250	0	0.065403	0.024542	9.4678	11.5529	9.56481
ATMYB6	AT4G09460	Bo3g044210	0.575249	0.868938	0.710658	12.1037	13.7882	12.887
ATMYB7	AT2G16720	Bo1g006820	3.59265	5.0894	6.10206	22.6656	25.4803	24.7043
ATMYB7	AT2G16720	Bo3g091600	0.411729	1.54551	3.61082	121.584	101.281	96.2973
ATMYB8	AT1G35515	Bo3g044210	0.575249	0.868938	0.710658	12.1037	13.7882	12.887
ATMYB9	AT5G16770	Bo1g155040	0.032	0	0	1.09794	0.50005	0.383239
ATMYB9	AT5G16770	Bo3g012180	0	0.060985	0.055322	2.01246	1.08496	1.64879
ATMYB9	AT5G16770	Bo5g150350	0.033884	0.039771	0	1.71552	1.2049	1.0172
ATMYB9	AT5G16770	Bo9g161810	0.026955	0	0	0.682255	0.325748	0.2601
ATMYB11	AT3G62610	Bo3g039690	0.189846	0.035888	0.074628	6.26161	7.28407	5.96685
ATMYB12	AT2G47460	Bo3g039690	0.189846	0.035888	0.074628	6.26161	7.28407	5.96685
ATMYB12	AT2G47460	Bo4g004500	0.013729	0.299643	0.327386	2.69207	3.09352	3.03139
ATMYB13	AT1G06180	Bo5g007320	12.8187	19.6949	7.10855	0.039665	0	0.170466
ATMYB16	AT5G15310	Bo2g012520	8.2933	6.90026	2.80422	0.883769	0.782976	0.936516
ATMYB16	AT5G15310	Bo3g010230	3.52766	4.40137	8.62711	0	0	0.059786
ATMYB17	AT3G61250	Bo4g101460	2.21735	1.6532	0.592094	0.12926	0.035915	0
ATMYB21	AT3G27810	Bo7g085930	2.13533	4.53202	5.6568	0.210191	0.264104	0.292622
ATMYB21	AT3G27810	Bo9g008370	5.02365	17.5755	12.7599	0.151372	0.096167	0.109586
ATMYB24	AT5G40350	Bo7g085930	2.13533	4.53202	5.6568	0.210191	0.264104	0.292622
ATMYB26	AT3G13890	Bo1g134790	30.0421	4.05815	4.08255	0.065841	0.103802	0.051998
ATMYB26	AT3G13890	Bo5g131980	5.88259	0.203536	0.520526	0.050113	0.034865	0.090803
ATMYB28	AT5G61420	Bo2g161590	7.49226	6.49009	2.52188	0.056445	0	0.04071
ATMYB30	AT3G28910	Bo9g008700	3.12043	2.03201	1.77479	0.176071	0.310996	0.383085
ATMYB32	AT4G34990	Bo1g006820	3.59265	5.0894	6.10206	22.6656	25.4803	24.7043
ATMYB32	AT4G34990	Bo3g091600	0.411729	1.54551	3.61082	121.584	101.281	96.2973
ATMYB34	AT5G60890	Bo2g161180	4.44032	6.59247	3.83269	0.096837	0.145651	0.101437
ATMYB34	AT5G60890	Bo8g067910	0.028426	0.111149	0.116513	5.11611	6.12185	4.35079
ATMYB34	AT5G60890	Bo7g098110	1.99134	1.69686	2.54018	0.111988	0.160207	0.157405
ATMYB36	AT5G57620	Bo3g019230	0.010535	0	0.058819	0.730487	2.40609	1.86898
ATMYB42	AT4G12350	Bo1g028520	0.080369	0.113111	0.267606	5.77161	8.29967	6.79914
ATMYB43	AT5G16600	Bo9g163020	12.3541	13.456	8.4062	0.102597	0.032617	0.026854
ATMYB46	AT5G12870	Bo2g010970	1.2868	1.2722	1.25534	0.047869	0.016	0
ATMYB46	AT5G12870	Bo3g008870	3.48307	4.44589	1.88258	0.032736	0	0
ATMYB46	AT5G12870	Bo9g169270	2.02752	3.33162	0.982474	0	0.028429	0.046212
ATMYB47	AT1G18710	Bo6g118710	20.0282	22.0414	40.2283	0.837138	1.50656	1.71415
ATMYB48	AT3G46130	Bo3g130340	0.312442	0.313356	0.135572	1.83919	1.52524	1.29178
ATMYB50	AT1G57560	Bo5g009920	0.412692	0.152146	0.115233	83.994	90.8314	70.7835
ATMYB51	AT1G18570	Bo2g161180	4.44032	6.59247	3.83269	0.096837	0.145651	0.101437
ATMYB51	AT1G18570	Bo8g067910	0.028426	0.111149	0.116513	5.11611	6.12185	4.35079
ATMYB51	AT1G18570	Bo7g098110	1.99134	1.69686	2.54018	0.111988	0.160207	0.157405
ATMYB52	AT1G17950	Bo8g067590	0	0.046136	0.182503	2.03421	0.678405	1.19538
ATMYB56	AT5G17800	Bo9g159830	1.2081	0.849728	1.33849	11.6469	14.6023	11.6472
ATMYB56	AT5G17800	Bo3g012780	1.31622	0.781479	1.08503	5.56387	7.40684	5.04318
ATMYB61	AT1G09540	Bo5g009920	0.412692	0.152146	0.115233	83.994	90.8314	70.7835
ATMYB63	AT1G79180	Bo6g081140	1.0072	0.27457	0.417718	9.06374	12.6049	9.48225
ATMYB63	AT1G79180	Bo6g122640	0.56848	0.836076	0.22689	22.331	21.3509	20.4944
ATMYB69	AT4G33450	Bo3g170700	0.094909	0.052864	0	5.07125	4.09371	5.81498
ATMYB71	AT3G24310	Bo1g098860	0.14735	0.218076	0	7.89992	10.8055	8.28526
ATMYB71	AT3G24310	Bo3g083130	0	0.055064	0	0.777006	0.698219	0.958814
ATMYB73	AT4G37260	Bo3g153550	0.795138	0.661673	1.44044	5.26378	6.8791	7.01228
ATMYB74	AT4G05100	Bo1g024170	3.01373	3.44844	1.04055	0	0	0.047604
ATMYB77	AT3G50060	Bo1g082480	0.59271	0.083001	1.61683	2.4038	3.5514	2.97408
ATMYB77	AT3G50060	Bo7g099180	0.061354	0.380683	4.1767	11.3262	13.1895	13.1917
ATMYB77	AT3G50060	Bo8g079430	1.3459	2.1372	9.8057	39.8521	54.0185	43.7928
ATMYB85	AT4G22680	Bo1g028520	0.080369	0.113111	0.267606	5.77161	8.29967	6.79914
ATMYB88	AT2G02820	Bo7g080730	8.8445	8.31517	2.77194	1.0462	2.28842	1.00158
ATMYB89	AT5G39700	Bo2g150020	5.36081	10.2539	3.80773	0	0	0.090968
ATMYB89	AT5G39700	Bo9g008750	11.2616	6.14004	3.25498	0	0	0.039103
ATMYB91	AT2G37630	Bo3g031880	0.885247	0.920959	2.39947	4.5852	6.56707	4.39483
ATMYB92	AT5G10280	Bo9g172290	0.431299	0.211781	0.073036	1.85467	2.5142	1.53321
ATMYB95	AT1G74430	Bo6g087030	118.902	97.4299	38.6719	4.28775	5.27567	3.19104
ATMYB95	AT1G74430	Bo6g118710	20.0282	22.0414	40.2283	0.837138	1.50656	1.71415
ATMYB95	AT1G74430	Bo6g118730	24.7589	32.4105	32.7858	3.53539	5.01224	4.58013
ATMYB96	AT5G62470	Bo9g014980	32.1457	23.1791	8.6189	0.302568	0.426189	0.264314
ATMYB98	AT4G18770	Bo1g019910	1.35642	0.38882	0.207892	0.047667	0.020591	0
ATMYB101	AT2G32460	Bo3g026690	0	0	0.0615	4.10111	3.77685	3.96699
ATMYB101	AT2G32460	Bo4g046000	0.021994	0.147837	0	3.87962	6.08968	4.29028
ATMYB101	AT2G32460	Bo4g178040	0.034335	0	0.051285	6.52722	8.05645	5.9638
ATMYB102	AT4G21440	Bo1g024170	3.01373	3.44844	1.04055	0	0	0.047604
ATMYB106	AT3G01140	Bo5g156410	11.0226	14.0546	18.6831	0.782575	0.612197	0.270076
ATMYB107	AT3G02940	Bo1g155040	0.032	0	0	1.09794	0.50005	0.383239
ATMYB107	AT3G02940	Bo3g012180	0	0.060985	0.055322	2.01246	1.08496	1.64879
ATMYB107	AT3G02940	Bo5g150350	0.033884	0.039771	0	1.71552	1.2049	1.0172
ATMYB107	AT3G02940	Bo9g161810	0.026955	0	0	0.682255	0.325748	0.2601
ATMYB109	AT3G55730	Bo3g062160	0.524152	0.499209	4.56344	6.91627	7.91627	6.67781
ATMYB110	AT3G29020	Bo9g008750	11.2616	6.14004	3.25498	0	0	0.039103
ATMYB110	AT3G29020	Bo2g150020	5.36081	10.2539	3.80773	0	0	0.090968
ATMYB111	AT5G49330	Bo7g092680	2.37816	1.64839	0.642734	0.041063	0.034597	0.078345
ATMYB122	AT1G74080	Bo2g161180	4.44032	6.59247	3.83269	0.096837	0.145651	0.101437
ATMYB122	AT1G74080	Bo8g067910	0.028426	0.111149	0.116513	5.11611	6.12185	4.35079
ATMYB122	AT1G74080	Bo7g098110	1.99134	1.69686	2.54018	0.111988	0.160207	0.157405
ATMYB123	AT5G35550	Bo8g030520	0.372351	0.464227	0.196067	58.0946	52.926	50.2438
DUO1	AT3G60460	Bo3g026690	0	0	0.0615	4.10111	3.77685	3.96699
DUO1	AT3G60460	Bo4g046000	0.021994	0.147837	0	3.87962	6.08968	4.29028

## Sheet: B.nigra
Differentially expressed genes and expression levels of R2R3-MYB in seed coat of B.oleracea
ATMYB	A.thaliana	gene_name	niUO_1_FPKM	niUO_2_FPKM	niUO_3_FPKM	Torpedo_niSSS_1_FPKM	Torpedo_niSSS_2_FPKM	Torpedo_niSSS_3_FPKM
ATMYB3	AT1G22640	BniB07g055510.2N.1	1.37934	1.32871	1.40034	24.8821	23.5636	21.6856
ATMYB3	AT1G22640	BniB08g066220.2N.1	2.87616	2.79206	2.24397	0	0	0
ATMYB3	AT1G22640	BniB01g051660.2N.1	0.649911	0.449351	0.720489	24.8205	25.9776	23.3248
ATMYB5	AT3G13540	BniB07g055510.2N.1	1.37934	1.32871	1.40034	24.8821	23.5636	21.6856
ATMYB6	AT4G09460	BniB05g058960.2N.1	3.286	2.38174	9.03968	0.35483	0.087634	0.214248
ATMYB7	AT2G16720	BniB02g012840.2N.1	3.012	3.4356	7.03005	26.046	23.692	20.3967
ATMYB8	AT1G35515	BniB05g058960.2N.1	3.286	2.38174	9.03968	0.35483	0.087634	0.214248
ATMYB9	AT5G16770	BniB01g061550.2N.1	0.06213	0.048312	0	7.50403	8.51018	8.17885
ATMYB10	AT3G12820	BniB01g052270.2N.1	24.9134	23.9887	7.03598	2.24402	2.14619	1.72304
ATMYB11	AT3G62610	BniB01g000360.2N.1	0.077432	0.195231	0.020563	4.09367	4.5633	3.62302
ATMYB12	AT2G47460	BniB01g000360.2N.1	0.077432	0.195231	0.020563	4.09367	4.5633	3.62302
ATMYB13	AT1G06180	BniB06g044380.2N.1	51.9254	53.7676	17.5228	0	0	0.092945
ATMYB14	AT2G31180	BniB08g019420.2N.1	3.00003	2.7122	1.67501	0	0.021674	0
ATMYB17	AT3G61250	BniB06g053260.2N.1	30.2277	32.6306	11.0975	3.78999	2.37404	2.38315
ATMYB17	AT3G61250	BniB06g062100.2N.1	6.89461	5.83753	1.95896	0	0.030555	0
ATMYB21	AT3G27810	BniB02g067920.2N.1	9.77261	6.48306	6.12568	0.282968	0.20627	0.209166
ATMYB21	AT3G27810	BniB07g036070.2N.1	9.60101	12.6089	10.2445	0.148902	0.185938	0.082192
ATMYB24	AT5G40350	BniB02g067920.2N.1	9.77261	6.48306	6.12568	0.282968	0.20627	0.209166
ATMYB24	AT5G40350	BniB07g036070.2N.1	9.60101	12.6089	10.2445	0.148902	0.185938	0.082192
ATMYB26	AT3G13890	BniB07g055280.2N.1	13.503	11.4107	9.10403	0	0	0
ATMYB30	AT3G28910	BniB07g036460.2N.1	22.122	13.8274	8.14726	1.78561	1.96538	1.29792
ATMYB31	AT1G74650	BniB06g048110.2N.1	0.367743	0.110096	0.076911	5.166	3.08976	3.08679
ATMYB32	AT4G34990	BniB02g012840.2N.1	3.012	3.4356	7.03005	26.046	23.692	20.3967
ATMYB36	AT5G57620	BniB08g013720.2N.1	1.14208	1.50057	0.38685	0	0	0.016499
ATMYB38	AT2G36890	BniB08g023290.2N.1	19.5584	21.0191	6.96432	2.24443	1.99544	2.19032
ATMYB38	AT2G36890	BniB06g007520.2N.1	6.53199	5.90747	1.98277	0.243314	0.28624	0.181731
ATMYB40	AT5G14340	BniB05g022570.2N.1	3.14317	3.73974	1.60528	0.085019	0.05061	0.026442
ATMYB41	AT4G28110	BniB05g009370.2N.1	0.810378	0.566202	7.82203	13.3378	14.0874	11.4351
ATMYB42	AT4G12350	BniB05g022570.2N.1	3.14317	3.73974	1.60528	0.085019	0.05061	0.026442
ATMYB43	AT5G16600	BniB05g022570.2N.1	3.14317	3.73974	1.60528	0.085019	0.05061	0.026442
ATMYB46	AT5G12870	BniB05g025270.2N.1	0.358611	0.309407	0.253857	0.036217	0	0
ATMYB47	AT1G18710	BniB06g047970.2N.1	6.12214	4.50163	6.60735	0.024564	0.054137	0.0503
ATMYB47	AT1G18710	BniB03g052940.2N.1	40.5771	40.3832	39.6545	6.91063	9.72698	7.01356
ATMYB47	AT1G18710	BniB06g047990.2N.1	14.4552	13.5486	20.6693	0.028012	0.017332	0
ATMYB48	AT3G46130	BniB05g039850.2N.1	2.96546	2.41437	0.774563	0.034236	0	0
ATMYB49	AT5G54230	BniB05g009370.2N.1	0.810378	0.566202	7.82203	13.3378	14.0874	11.4351
ATMYB50	AT1G57560	BniB04g030330.2N.1	4.64328	3.77	4.2934	43.9655	46.1911	39.3015
ATMYB52	AT1G17950	BniB08g008780.2N.1	2.10609	1.29612	2.13101	7.66113	7.12397	6.78539
ATMYB56	AT5G17800	BniB08g008780.2N.1	2.10609	1.29612	2.13101	7.66113	7.12397	6.78539
ATMYB56	AT5G17800	BniB02g045060.2N.1	1.96022	1.62084	2.69127	20.7922	20.5632	18.0729
ATMYB57	AT3G01530	BniB02g067920.2N.1	9.77261	6.48306	6.12568	0.282968	0.20627	0.209166
ATMYB57	AT3G01530	BniB07g036070.2N.1	9.60101	12.6089	10.2445	0.148902	0.185938	0.082192
ATMYB59	AT5G59780	BniB05g039850.2N.1	2.96546	2.41437	0.774563	0.034236	0	0
ATMYB61	AT1G09540	BniB04g030330.2N.1	4.64328	3.77	4.2934	43.9655	46.1911	39.3015
ATMYB63	AT1G79180	BniB06g067590.2N.1	1.33493	0.43911	0.295975	33.9975	37.7818	32.4738
ATMYB65	AT3G11440	BniB07g057040.2N.1	0.877432	1.11882	0.958519	3.02229	3.46264	2.93162
ATMYB70	AT2G23290	BniB02g088470.2N.1	0.304026	0.331506	0.463773	5.21692	5.78074	3.87783
ATMYB71	AT3G24310	BniB01g036930.2N.1	0.092614	0.158996	0	5.82874	6.10766	6.2686
ATMYB72	AT1G56160	BniB06g067590.2N.1	1.33493	0.43911	0.295975	33.9975	37.7818	32.4738
ATMYB73	AT4G37260	BniB02g088470.2N.1	0.304026	0.331506	0.463773	5.21692	5.78074	3.87783
ATMYB74	AT4G05100	BniB05g009370.2N.1	0.810378	0.566202	7.82203	13.3378	14.0874	11.4351
ATMYB77	AT3G50060	BniB08g064050.2N.1	2.46073	1.82974	23.6291	81.4507	86.721	77.396
ATMYB79	AT4G13480	BniB01g036930.2N.1	0.092614	0.158996	0	5.82874	6.10766	6.2686
ATMYB85	AT4G22680	BniB05g022570.2N.1	3.14317	3.73974	1.60528	0.085019	0.05061	0.026442
ATMYB86	AT5G26660	BniB02g078670.2N.1	1.38163	1.82432	1.58337	0.105744	0	0.039512
ATMYB86	AT5G26660	BniB07g039060.2N.1	3.4528	2.28626	1.23028	0.147757	0.274541	0.222351
ATMYB88	AT2G02820	BniB06g039460.2N.1	35.9444	32.1472	11.3805	1.62043	2.42277	1.60411
ATMYB89	AT5G39700	BniB04g006690.2N.1	17.258	13.8178	5.16401	0.108527	0.103281	0.084144
ATMYB89	AT5G39700	BniB01g027750.2N.1	17.5279	16.0059	4.69841	55.4409	51.7129	51.0681
ATMYB91	AT2G37630	BniB06g006900.2N.1	0.487342	0.520151	0.934578	2.65732	2.72526	2.64016
ATMYB94	AT3G47600	BniB04g002250.2N.1	23.6725	20.0623	8.13875	0.872792	0.68316	0.563974
ATMYB94	AT3G47600	BniB06g010740.2N.1	9.82743	10.1728	4.70019	1.71147	1.1213	1.5189
ATMYB95	AT1G74430	BniB06g047970.2N.1	6.12214	4.50163	6.60735	0.024564	0.054137	0.0503
ATMYB95	AT1G74430	BniB03g052940.2N.1	40.5771	40.3832	39.6545	6.91063	9.72698	7.01356
ATMYB95	AT1G74430	BniB06g047990.2N.1	14.4552	13.5486	20.6693	0.028012	0.017332	0
ATMYB96	AT5G62470	BniB04g002250.2N.1	23.6725	20.0623	8.13875	0.872792	0.68316	0.563974
ATMYB96	AT5G62470	BniB06g010740.2N.1	9.82743	10.1728	4.70019	1.71147	1.1213	1.5189
ATMYB101	AT2G32460	BniB01g011950.2N.1	0.014005	0.113531	0	2.10152	2.35439	1.49671
ATMYB101	AT2G32460	BniB08g020400.2N.1	0.034388	0.011119	0.008736	1.00172	1.10179	0.877211
ATMYB101	AT2G32460	BniB06g021450.2N.1	0.195337	0.169229	0.033097	7.77118	7.68048	6.44907
ATMYB102	AT4G21440	BniB05g009370.2N.1	0.810378	0.566202	7.82203	13.3378	14.0874	11.4351
ATMYB103	AT1G63910	BniB04g022470.2N.1	0.727199	1.11963	0.370626	0	0	0.054566
ATMYB107	AT3G02940	BniB01g061550.2N.1	0.06213	0.048312	0	7.50403	8.51018	8.17885
ATMYB110	AT3G29020	BniB04g006690.2N.1	17.258	13.8178	5.16401	0.108527	0.103281	0.084144
ATMYB110	AT3G29020	BniB01g027750.2N.1	17.5279	16.0059	4.69841	55.4409	51.7129	51.0681
ATMYB111	AT5G49330	BniB02g070260.2N.1	0.65004	0.791639	0.178096	0	0.001265	0
ATMYB117	AT1G26780	BniB03g018790.2N.1	4.98377	4.65913	1.61637	0	0	0
ATMYB123	AT5G35550	BniB07g017800.2N.1	0.798725	1.4573	0.168608	32.5347	36.7693	30.7038
ATMYB124	AT1G14350	BniB06g039460.2N.1	35.9444	32.1472	11.3805	1.62043	2.42277	1.60411
DUO1	AT3G60460	BniB01g011950.2N.1	0.014005	0.113531	0	2.10152	2.35439	1.49671
DUO1	AT3G60460	BniB08g020400.2N.1	0.034388	0.011119	0.008736	1.00172	1.10179	0.877211
DUO1	AT3G60460	BniB06g021450.2N.1	0.195337	0.169229	0.033097	7.77118	7.68048	6.44907
AtMYB3R2	AT4G00540	BniB03g023330.2N.1	8.37266	8.57406	4.08609	1.56475	1.62038	1.72306
AtMYB3R4	AT5G11510	BniB03g023330.2N.1	8.37266	8.57406	4.08609	1.56475	1.62038	1.72306

## Sheet: B.napus
Differentially expressed genes and expression levels of R2R3-MYB in seed coat of B.napus
ATMYB	A.thaliana	gene_name	naUO_1_FPKM	naUO_2_FPKM	naUO_3_FPKM	Torpedo_naSSS_1_FPKM	Torpedo_naSSS_2_FPKM	Torpedo_naSSS_3_FPKM
ATMYB3	AT1G22640	BnaA07G0121400ZS	0.266688	0.419137	0.520335	9.1356	8.98916	9.26811
ATMYB3	AT1G22640	BnaA09G0459900ZS	1.53678	1.06473	1.88516	5.01891	5.05445	4.84121
ATMYB4	AT4G38620	BnaA06G0451000ZS	3.11302	2.35789	5.64152	27.8622	32.9787	27.9887
ATMYB4	AT4G38620	BnaA08G0200500ZS	3.02355	2.19314	4.96209	21.6646	25.8102	25.1392
ATMYB4	AT4G38620	BnaC07G0548300ZS	0.028072	0	0	6.58332	7.83975	5.16847
ATMYB5	AT3G13540	BnaA01G0359600ZS	0.040636	0	0	5.23671	6.44864	4.61941
ATMYB5	AT3G13540	BnaA05G0415900ZS	0	0.069056	0	2.69391	2.91735	2.89451
ATMYB5	AT3G13540	BnaC01G0448800ZS	0	0.09216	0.049922	23.2689	30.1356	24.4216
ATMYB5	AT3G13540	BnaC05G0468000ZS	0	0	0.049855	5.59719	10.0027	6.93849
ATMYB6	AT4G09460	BnaC03G0298100ZS	0.055299	0.107026	0.187991	2.15439	2.77859	1.61842
ATMYB7	AT2G16720	BnaA03G0399200ZS	0.965263	0.659737	0.779687	21.3436	14.5452	17.6749
ATMYB8	AT1G35515	BnaC03G0298100ZS	0.055299	0.107026	0.187991	2.15439	2.77859	1.61842
ATMYB11	AT3G62610	BnaC03G0268000ZS	0.201078	0.167556	0.076019	2.14191	2.32194	2.34764
ATMYB12	AT2G47460	BnaA05G0004800ZS	0.084671	0.04555	0.023572	0.648204	0.430449	0.433653
ATMYB12	AT2G47460	BnaC03G0268000ZS	0.201078	0.167556	0.076019	2.14191	2.32194	2.34764
ATMYB12	AT2G47460	BnaC04G0005700ZS	0.056903	0.049214	0.027679	0.948438	0.951617	1.05759
ATMYB13	AT1G06180	BnaA10G0043200ZS	15.5879	14.0918	5.27343	0	0	0.046466
ATMYB13	AT1G06180	BnaC05G0044400ZS	5.95227	7.08197	1.40011	0	0.00246	0.064901
ATMYB16	AT5G15310	BnaA03G0062900ZS	1.67193	2.80696	2.5357	0.042308	0.165412	0.032685
ATMYB16	AT5G15310	BnaC02G0068100ZS	3.0222	3.29499	1.32803	0.036098	0.175921	0.046273
ATMYB16	AT5G15310	BnaC09G0510400ZS	3.13861	1.77549	0.66636	0.035739	0.20387	0
ATMYB17	AT3G61250	BnaA07G0214900ZS	5.36764	6.70288	2.99427	0.157115	0.850692	0.284537
ATMYB17	AT3G61250	BnaA09G0555100ZS	7.90173	6.22696	4.40484	0.456013	0.124672	0.247159
ATMYB17	AT3G61250	BnaC08G0401900ZS	9.25173	9.15746	7.989	0.711035	1.06419	0.594916
ATMYB21	AT3G27810	BnaA06G0380800ZS	1.75106	1.54975	2.31563	0.146274	0.212506	0.064548
ATMYB21	AT3G27810	BnaA09G0040300ZS	3.48122	2.48056	3.09972	0.021951	0.122839	0.017142
ATMYB21	AT3G27810	BnaC07G0309800ZS	1.25808	1.58052	1.64319	0	0.128786	0.054787
ATMYB21	AT3G27810	BnaC09G0025700ZS	4.87122	4.38605	4.52327	0.038968	0.084822	0.032845
ATMYB24	AT5G40350	BnaA06G0380800ZS	1.75106	1.54975	2.31563	0.146274	0.212506	0.064548
ATMYB24	AT5G40350	BnaC07G0309800ZS	1.25808	1.58052	1.64319	0	0.128786	0.054787
ATMYB26	AT3G13890	BnaA01G0357100ZS	20.1935	27.592	4.809	0	0.279374	0.048178
ATMYB26	AT3G13890	BnaA05G0412600ZS	11.8674	14.4146	4.46254	0.146012	0.565758	0.066483
ATMYB30	AT3G28910	BnaA09G0042900ZS	1.37847	0.881702	1.74507	0.045268	0	0
ATMYB30	AT3G28910	BnaC09G0028400ZS	2.26321	1.43599	1.53852	0.047187	0.102343	0.130185
ATMYB31	AT1G74650	BnaA07G0250700ZS	1.79441	1.95353	0.617178	17.1519	17.6792	16.9867
ATMYB32	AT4G34990	BnaA01G0033400ZS	2.84139	2.51546	2.58586	10.8163	8.97306	12.0774
ATMYB34	AT5G60890	BnaC02G0523300ZS	1.20751	2.36906	1.34478	0.011024	0.191018	0.062412
ATMYB38	AT2G36890	BnaA03G0176500ZS	0.262787	0.210385	0.103345	1.14481	1.24568	1.23116
ATMYB43	AT5G16600	BnaA10G0200700ZS	4.86643	3.45882	2.8924	0.168037	0.119223	0.064217
ATMYB43	AT5G16600	BnaC09G0498300ZS	2.6921	2.94274	1.80736	0.078103	0.244276	0.039541
ATMYB47	AT1G18710	BnaC06G0407500ZS	2.58204	2.60636	3.87787	0.126848	0.498153	0.108421
ATMYB50	AT1G57560	BnaA06G0057600ZS	0.333102	0.508959	0.139922	22.4133	24.6129	22.1706
ATMYB50	AT1G57560	BnaC05G0072600ZS	0	0.20464	0.031766	22.6554	27.2133	22.3644
ATMYB51	AT1G18570	BnaC02G0523300ZS	1.20751	2.36906	1.34478	0.011024	0.191018	0.062412
ATMYB53	AT5G65230	BnaA06G0301700ZS	2.89976	1.64085	0.516836	0.115613	0.221033	0
ATMYB56	AT5G17800	BnaC02G0234600ZS	0.041262	0.047548	0.024614	0.311406	0.518845	0.378058
ATMYB56	AT5G17800	BnaC03G0085900ZS	0.210039	0.32155	0.686766	6.40793	6.54025	6.15909
ATMYB56	AT5G17800	BnaC09G0486800ZS	0.561515	0.793209	0.69915	6.94911	8.05985	6.79256
ATMYB61	AT1G09540	BnaA06G0057600ZS	0.333102	0.508959	0.139922	22.4133	24.6129	22.1706
ATMYB61	AT1G09540	BnaC05G0072600ZS	0	0.20464	0.031766	22.6554	27.2133	22.3644
ATMYB63	AT1G79180	BnaA07G0232100ZS	0.063412	0	0	0.965113	1.13378	1.34894
ATMYB63	AT1G79180	BnaA07G0380900ZS	0.492028	0.494852	0.121972	18.9645	22.709	19.7404
ATMYB63	AT1G79180	BnaC06G0250900ZS	0.262016	0.376185	0.023554	15.3803	21.5242	16.0593
ATMYB63	AT1G79180	BnaC06G0447900ZS	0.832661	0.171549	0.065539	25.8913	34.3986	32.0408
ATMYB70	AT2G23290	BnaA01G0016100ZS	0.55757	0.857556	1.51312	3.90617	2.62667	2.2882
ATMYB71	AT3G24310	BnaC01G0348700ZS	0.595808	0.186725	0.058784	1.72558	3.62264	2.51362
ATMYB73	AT4G37260	BnaA01G0016100ZS	0.55757	0.857556	1.51312	3.90617	2.62667	2.2882
ATMYB73	AT4G37260	BnaA03G0561500ZS	0	0	0	1.16741	0.829678	0.816308
ATMYB73	AT4G37260	BnaC03G0689100ZS	1.60831	0.945558	4.27306	10.9577	9.44605	12.6841
ATMYB74	AT4G05100	BnaC01G0141400ZS	1.74771	1.73816	0.762219	0	0.104075	0
ATMYB77	AT3G50060	BnaA09G0468500ZS	0.363009	0.060345	2.18636	7.84263	8.1454	8.59235
ATMYB86	AT5G26660	BnaC09G0048600ZS	2.28441	3.27993	0.652966	0	0.089184	0.058363
ATMYB88	AT2G02820	BnaA06G0401300ZS	1.43013	1.21786	0.357947	0.018692	0.139404	0.043456
ATMYB88	AT2G02820	BnaC05G0114500ZS	12.0586	14.4131	3.78341	1.48999	1.74243	1.76754
ATMYB89	AT5G39700	BnaA02G0351300ZS	19.001	19.6406	5.90691	0.530985	0.165419	0.188347
ATMYB89	AT5G39700	BnaC02G0486400ZS	12.1475	13.5875	3.64234	0.047375	0.074796	0.051858
ATMYB89	AT5G39700	BnaC09G0028900ZS	3.98491	4.28188	1.62407	0	0.208351	0
ATMYB91	AT2G37630	BnaC03G0211100ZS	0.067584	0.023719	0.096711	1.42175	2.60501	2.74171
ATMYB95	AT1G74430	BnaC06G0278200ZS	52.6771	53.81	19.779	2.14258	2.01215	1.78861
ATMYB95	AT1G74430	BnaC06G0407500ZS	2.58204	2.60636	3.87787	0.126848	0.498153	0.108421
ATMYB95	AT1G74430	BnaC06G0407900ZS	8.43947	7.76483	5.92856	0.942862	1.28389	1.31424
ATMYB96	AT5G62470	BnaA09G0078800ZS	28.5586	29.8509	8.05416	0.37321	0.276646	0.239291
ATMYB96	AT5G62470	BnaC09G0070500ZS	25.1476	26.9062	6.662	0.712153	0.388882	0.26719
ATMYB101	AT2G32460	BnaA05G0117400ZS	0.036264	0	0	1.29168	1.36427	1.19185
ATMYB101	AT2G32460	BnaC03G0181800ZS	0	0.067709	0.02431	5.58345	8.6863	4.99702
ATMYB101	AT2G32460	BnaC04G0146400ZS	0	0.027942	0	1.24796	1.73458	1.0074
ATMYB101	AT2G32460	BnaC04G0518200ZS	0.049643	0.043582	0.093882	2.55949	3.33333	2.83748
ATMYB102	AT4G21440	BnaC01G0141400ZS	1.74771	1.73816	0.762219	0	0.104075	0
ATMYB106	AT3G01140	BnaA01G0418000ZS	2.59449	1.73579	2.07887	0.176788	0.44371	0.066621
ATMYB106	AT3G01140	BnaC01G0497100ZS	4.79592	3.94337	3.39957	0.042128	0.140814	0.448768
ATMYB110	AT3G29020	BnaA04G0109500ZS	16.0851	16.6409	4.77785	77.3674	110.334	78.9306
ATMYB110	AT3G29020	BnaA02G0351300ZS	19.001	19.6406	5.90691	0.530985	0.165419	0.188347
ATMYB110	AT3G29020	BnaC04G0392300ZS	27.144	28.134	8.23572	68.9032	99.6706	71.9397
ATMYB110	AT3G29020	BnaC02G0486400ZS	12.1475	13.5875	3.64234	0.047375	0.074796	0.051858
ATMYB110	AT3G29020	BnaC09G0028900ZS	3.98491	4.28188	1.62407	0	0.208351	0
ATMYB122	AT1G74080	BnaC02G0523300ZS	1.20751	2.36906	1.34478	0.011024	0.191018	0.062412
ATMYB123	AT5G35550	BnaA08G0077800ZS	0	0.046268	0	15.9898	15.0626	15.9211
ATMYB123	AT5G35550	BnaC08G0110000ZS	0	0.04584	0.053255	21.3017	22.7467	22.5255
ATMYB124	AT1G14350	BnaA06G0093300ZS	9.58693	10.513	2.53114	0.652997	0.852119	0.28725
ATMYB124	AT1G14350	BnaC05G0114500ZS	12.0586	14.4131	3.78341	1.48999	1.74243	1.76754
DUO1	AT3G60460	BnaA05G0117400ZS	0.036264	0	0	1.29168	1.36427	1.19185
DUO1	AT3G60460	BnaC03G0181800ZS	0	0.067709	0.02431	5.58345	8.6863	4.99702
DUO1	AT3G60460	BnaC04G0146400ZS	0	0.027942	0	1.24796	1.73458	1.0074

## Sheet: B.juncea
Differentially expressed genes and expression levels of R2R3-MYB in seed coat of B.juncea
ATMYB	A.thaliana	gene_name	juUO_1_FPKM	juUO_2_FPKM	juUO_3_FPKM	Torpedo_juSSS_1_FPKM	Torpedo_juSSS_2_FPKM	Torpedo_juSSS_3_FPKM
ATMYB3	AT1G22640	BjuA07g12380S	0.04406	0.248811	0.340361	4.68264	8.76439	6.2898
ATMYB3	AT1G22640	BjuB01g07980S	0.059092	0.081269	0.129354	9.95928	15.6554	15.1962
ATMYB3	AT1G22640	BjuB07g46240S	0	0.180158	0	4.93744	7.755	6.57756
ATMYB3	AT1G22640	BjuB08g08090S	0.739598	0.804311	0.223338	0	0	0
ATMYB4	AT4G38620	BjuA06g00230S	2.85831	2.59784	3.26418	21.7251	16.8917	12.6502
ATMYB4	AT4G38620	BjuB02g75940S	2.94242	3.80307	4.56153	25.8621	18.7718	17.6235
ATMYB5	AT3G13540	BjuA01g06100S	0.037251	0	0	6.92849	17.7634	15.758
ATMYB5	AT3G13540	BjuB01g07980S	0.059092	0.081269	0.129354	9.95928	15.6554	15.1962
ATMYB5	AT3G13540	BjuB07g46240S	0	0.180158	0	4.93744	7.755	6.57756
ATMYB7	AT2G16720	BjuA03g18910S	1.46145	0.803335	2.73452	18.2936	24.7254	20.1294
ATMYB7	AT2G16720	BjuB02g10760S	1.81535	1.65646	5.5047	10.8298	20.9664	17.4424
ATMYB9	AT5G16770	BjuB01g02660S	0.056483	0	0	0.317847	0.875867	0.673388
ATMYB10	AT3G12820	BjuB01g07420S	10.5724	12.5859	2.91093	2.08156	1.41993	1.85242
ATMYB11	AT3G62610	BjuA03g36010S	0.837087	0.491119	0.203901	3.91573	3.52836	2.89848
ATMYB11	AT3G62610	BjuB06g57660S	0.180381	0.11208	0.037142	7.1544	4.34596	4.9567
ATMYB11	AT3G62610	BjuB08g37290S	0.487685	0.25409	0.290656	8.38373	6.83631	6.65009
ATMYB12	AT2G47460	BjuA03g36010S	0.837087	0.491119	0.203901	3.91573	3.52836	2.89848
ATMYB12	AT2G47460	BjuA05g00170S	0.170703	0.091727	0.03231	2.37494	1.47347	1.4032
ATMYB12	AT2G47460	BjuB06g57660S	0.180381	0.11208	0.037142	7.1544	4.34596	4.9567
ATMYB12	AT2G47460	BjuB08g37290S	0.487685	0.25409	0.290656	8.38373	6.83631	6.65009
ATMYB13	AT1G06180	BjuA10g04210S	30.8687	36.8649	12.0147	0.026768	0	0
ATMYB13	AT1G06180	BjuB06g19630S	17.9602	20.5712	5.7731	0.039187	0	0.036535
ATMYB16	AT5G15310	BjuA03g51820S	3.81021	3.01652	4.72372	0.028741	0	0
ATMYB16	AT5G15310	BjuB01g02370S	1.45705	1.36451	2.6538	0.406402	0.250511	0.217742
ATMYB16	AT5G15310	BjuB08g55160S	1.01733	0.942957	1.2006	0.02948	0	0
ATMYB16	AT5G15310	BjuB02g38830S	1.91215	1.89895	0.943399	0.095765	0.124341	0
ATMYB17	AT3G61250	BjuA07g21270S	2.0938	2.72404	0.797286	0.13525	0.019227	0.152363
ATMYB18	AT4G25560	BjuA01g29890S	11.3445	12.4176	4.12529	2.04251	2.06865	2.02706
ATMYB21	AT3G27810	BjuA06g07000S	1.14969	1.09712	0.958701	0	0	0
ATMYB21	AT3G27810	BjuA09g68400S	1.95462	1.65422	1.6556	0	0	0
ATMYB21	AT3G27810	BjuB02g57040S	2.84773	1.89229	1.48045	0.057114	0.093351	0.025197
ATMYB21	AT3G27810	BjuB07g30240S	2.57498	2.86814	2.50525	0.045154	0.021338	0.119086
ATMYB24	AT5G40350	BjuA06g07000S	1.14969	1.09712	0.958701	0	0	0
ATMYB24	AT5G40350	BjuB02g57040S	2.84773	1.89229	1.48045	0.057114	0.093351	0.025197
ATMYB24	AT5G40350	BjuB07g30240S	2.57498	2.86814	2.50525	0.045154	0.021338	0.119086
ATMYB26	AT3G13890	BjuA01g06450S	11.3947	12.6569	3.02677	0.05084	0	0
ATMYB26	AT3G13890	BjuB07g45970S	3.02906	3.74074	2.47908	0	0	0
ATMYB28	AT5G61420	BjuA09g64850S	0.493076	0.294282	0.101126	0.022693	0	0
ATMYB28	AT5G61420	BjuB04g51840S	0.527838	0.721762	0.095072	0	0	0
ATMYB30	AT3G28910	BjuA02g06900S	3.56317	5.02737	1.61992	15.1207	13.226	13.3227
ATMYB30	AT3G28910	BjuB04g28130S	0.480675	0.154168	0	1.11496	1.38742	1.66433
ATMYB30	AT3G28910	BjuB07g30610S	2.96308	3.59361	1.29023	0.099986	0.113816	0
ATMYB31	AT1G74650	BjuA07g24780S	0.383204	0.389784	0.14322	2.12415	2.38003	1.87604
ATMYB31	AT1G74650	BjuA07g34250S	0.086023	0.252805	0.048439	0	0	0.000614
ATMYB31	AT1G74650	BjuB03g15170S	0.870857	0.890659	0.325321	0.063044	0.041944	0.022205
ATMYB31	AT1G74650	BjuB06g16810S	0.509416	0.376175	0.16289	1.60547	1.29511	1.42691
ATMYB32	AT4G34990	BjuA01g40560S	4.29345	4.37385	6.47148	30.2565	21.4433	22.2587
ATMYB32	AT4G34990	BjuA03g05370S	2.06367	1.28748	3.10921	8.29557	7.72119	6.12965
ATMYB32	AT4G34990	BjuB02g10760S	1.81535	1.65646	5.5047	10.8298	20.9664	17.4424
ATMYB34	AT5G60890	BjuB07g34150S	0	0	0.030205	1.63852	0.692215	1.36628
ATMYB34	AT5G60890	BjuB03g52510S	1.31292	1.59387	1.16425	0.391979	0.076644	0.267103
ATMYB36	AT5G57620	BjuB08g50480S	0.609315	0.973929	0.284103	0.026836	0	0
ATMYB38	AT2G36890	BjuB08g43400S	1.16302	1.21171	0.359211	0.05903	0	0
ATMYB40	AT5G14340	BjuB02g37800S	0.202047	0.164507	0.130379	0.03285	0.020718	0.027747
ATMYB41	AT4G28110	BjuB05g49650S	2.39975	2.05065	0.65979	0.030271	0	0
ATMYB42	AT4G12350	BjuB02g37800S	0.202047	0.164507	0.130379	0.03285	0.020718	0.027747
ATMYB43	AT5G16600	BjuA10g19600S	5.15123	4.43541	3.77316	0	0	0
ATMYB43	AT5G16600	BjuB02g37800S	0.202047	0.164507	0.130379	0.03285	0.020718	0.027747
ATMYB45	AT3G48920	BjuA06g26440S	0.919929	0.992705	0.421243	0.056685	0	0
ATMYB46	AT5G12870	BjuB08g56340S	0.459538	0.254878	0.045102	0	0.027163	0
ATMYB47	AT1G18710	BjuB03g35980S	0.648349	0.877753	0.239519	0.022836	0	0
ATMYB47	AT1G18710	BjuB06g16880S	0.478967	0.81679	1.38775	0	0.025477	0
ATMYB47	AT1G18710	BjuB03g15350S	42.168	40.168	30.8914	3.4364	2.18977	2.41342
ATMYB48	AT3G46130	BjuB08g51520S	5.48308	5.59346	1.68907	0	0	0
ATMYB49	AT5G54230	BjuB05g49650S	2.39975	2.05065	0.65979	0.030271	0	0
ATMYB50	AT1G57560	BjuA08g28870S	1.32703	0.941815	0.498754	18.1454	12.3101	10.5919
ATMYB50	AT1G57560	BjuB02g04220S	2.80802	4.20577	1.21864	19.5149	11.7838	11.9594
ATMYB50	AT1G57560	BjuB03g56320S	4.12191	6.25679	1.57605	32.1821	17.0775	21.9164
ATMYB50	AT1G57560	BjuB04g28570S	0.58562	0.712688	0.878024	19.4458	20.7149	17.7263
ATMYB51	AT1G18570	BjuB07g34150S	0	0	0.030205	1.63852	0.692215	1.36628
ATMYB51	AT1G18570	BjuB03g52510S	1.31292	1.59387	1.16425	0.391979	0.076644	0.267103
ATMYB52	AT1G17950	BjuB08g54170S	0.251224	0.489813	0.456894	6.39172	6.00957	5.36437
ATMYB53	AT5G65230	BjuA06g14890S	5.40247	4.98328	2.15582	0.066657	0	0.04798
ATMYB56	AT5G17800	BjuA10g18780S	1.31826	1.75972	1.44138	10.3674	6.1786	7.1586
ATMYB56	AT5G17800	BjuB08g54170S	0.251224	0.489813	0.456894	6.39172	6.00957	5.36437
ATMYB56	AT5G17800	BjuB02g36970S	0.887627	0.691239	1.12755	9.13158	7.09652	6.56045
ATMYB57	AT3G01530	BjuB02g57040S	2.84773	1.89229	1.48045	0.057114	0.093351	0.025197
ATMYB57	AT3G01530	BjuB07g30240S	2.57498	2.86814	2.50525	0.045154	0.021338	0.119086
ATMYB59	AT5G59780	BjuB08g51520S	5.48308	5.59346	1.68907	0	0	0
ATMYB60	AT1G08810	BjuB04g28130S	0.480675	0.154168	0	1.11496	1.38742	1.66433
ATMYB61	AT1G09540	BjuA06g36530S	1.66904	1.93397	0.607484	42.4035	44.3146	39.3857
ATMYB61	AT1G09540	BjuA08g28870S	1.32703	0.941815	0.498754	18.1454	12.3101	10.5919
ATMYB61	AT1G09540	BjuA09g03690S	1.47783	1.99665	1.36689	18.0032	13.3049	12.9763
ATMYB61	AT1G09540	BjuB02g04220S	2.80802	4.20577	1.21864	19.5149	11.7838	11.9594
ATMYB61	AT1G09540	BjuB03g56320S	4.12191	6.25679	1.57605	32.1821	17.0775	21.9164
ATMYB61	AT1G09540	BjuB04g28570S	0.58562	0.712688	0.878024	19.4458	20.7149	17.7263
ATMYB63	AT1G79180	BjuA07g22940S	0.052407	0	0	4.08045	3.45347	2.84601
ATMYB63	AT1G79180	BjuA07g37490S	0.127578	0.143584	0.24645	6.48713	11.6157	9.48366
ATMYB63	AT1G79180	BjuB06g01710S	0	0	0	4.81448	9.21843	8.64827
ATMYB70	AT2G23290	BjuA01g42370S	0	0	0	0	0	0
ATMYB70	AT2G23290	BjuB05g61140S	0.127303	0.465903	1.27611	4.78874	1.98013	2.8613
ATMYB72	AT1G56160	BjuB06g01710S	0	0	0	4.81448	9.21843	8.64827
ATMYB73	AT4G37260	BjuA01g42370S	0	0	0	0	0	0
ATMYB73	AT4G37260	BjuB05g61140S	0.127303	0.465903	1.27611	4.78874	1.98013	2.8613
ATMYB74	AT4G05100	BjuB05g49650S	2.39975	2.05065	0.65979	0.030271	0	0
ATMYB77	AT3G50060	BjuA09g22470S	0.148965	0.456839	0.864662	15.9325	10.6943	9.44184
ATMYB77	AT3G50060	BjuB02g63960S	0.199602	0.134319	0.730072	3.83648	2.39969	2.63954
ATMYB77	AT3G50060	BjuB08g09870S	0.237609	0.695707	8.90281	49.7165	36.4554	46.1518
ATMYB85	AT4G22680	BjuB02g37800S	0.202047	0.164507	0.130379	0.03285	0.020718	0.027747
ATMYB86	AT5G26660	BjuB02g67150S	1.14104	0.956217	0.660416	0.035568	0	0
ATMYB86	AT5G26660	BjuB07g32700S	2.88775	3.21922	0.718374	0.021539	0	0
ATMYB88	AT2G02820	BjuA06g04970S	3.77175	3.8334	0.864541	0.811415	0.702007	0.413302
ATMYB88	AT2G02820	BjuB02g54940S	2.96254	3.99583	1.203	0.487491	0.180849	0.261368
ATMYB88	AT2G02820	BjuB04g46450S	11.2538	13.0476	3.38348	2.72123	1.25581	1.66408
ATMYB89	AT5G39700	BjuA09g68040S	2.35935	1.34786	0.496519	0	0	0.004007
ATMYB91	AT2G37630	BjuA05g07070S	0.276669	0.415071	0.882397	6.64663	6.42878	5.25004
ATMYB94	AT3G47600	BjuA02g02090S	10.9502	12.409	5.15985	0.376991	0.42926	0.199259
ATMYB94	AT3G47600	BjuB04g52260S	24.9937	25.4771	9.91344	0.436893	0.411104	0.764937
ATMYB94	AT3G47600	BjuB07g34760S	32.9717	35.1769	10.4512	1.14566	1.06192	0.765427
ATMYB94	AT3G47600	BjuB06g47840S	5.97971	6.04479	1.82098	0.787594	0.902321	0.649659
ATMYB95	AT1G74430	BjuA07g24890S	21.2947	22.2936	9.32989	3.19156	2.09327	1.79721
ATMYB95	AT1G74430	BjuA07g34120S	8.12976	7.62155	13.6954	0.250605	0.242346	0.340708
ATMYB95	AT1G74430	BjuA07g34130S	26.2113	25.4183	22.5993	3.65428	4.10876	3.93409
ATMYB95	AT1G74430	BjuB06g16880S	0.478967	0.81679	1.38775	0	0.025477	0
ATMYB95	AT1G74430	BjuB03g15350S	42.168	40.168	30.8914	3.4364	2.18977	2.41342
ATMYB96	AT5G62470	BjuA02g02090S	10.9502	12.409	5.15985	0.376991	0.42926	0.199259
ATMYB96	AT5G62470	BjuA06g17360S	4.23378	3.68179	1.28554	0.596103	0.904245	0.299447
ATMYB96	AT5G62470	BjuB04g52260S	24.9937	25.4771	9.91344	0.436893	0.411104	0.764937
ATMYB96	AT5G62470	BjuB07g34760S	32.9717	35.1769	10.4512	1.14566	1.06192	0.765427
ATMYB96	AT5G62470	BjuB06g47840S	5.97971	6.04479	1.82098	0.787594	0.902321	0.649659
ATMYB101	AT2G32460	BjuA03g42730S	0	0.030087	0.029636	2.17613	1.27387	1.25342
ATMYB101	AT2G32460	BjuA04g20650S	0.036328	0.020064	0	1.27293	1.01386	0.700749
ATMYB101	AT2G32460	BjuB01g40920S	0	0	0	0.741	0.500789	0.557352
ATMYB101	AT2G32460	BjuB08g45710S	0	0	0	4.13448	2.43042	1.99711
ATMYB101	AT2G32460	BjuB06g38390S	0.050634	0	0	1.60854	2.64868	2.20778
ATMYB102	AT4G21440	BjuB05g49650S	2.39975	2.05065	0.65979	0.030271	0	0
ATMYB103	AT1G63910	BjuB04g33980S	0	0.024873	0	0.190752	0.851756	0.618814
ATMYB106	AT3G01140	BjuB01g02370S	1.45705	1.36451	2.6538	0.406402	0.250511	0.217742
ATMYB106	AT3G01140	BjuB08g55160S	1.01733	0.942957	1.2006	0.02948	0	0
ATMYB107	AT3G02940	BjuB01g02660S	0.056483	0	0	0.317847	0.875867	0.673388
ATMYB110	AT3G29020	BjuA09g68040S	2.35935	1.34786	0.496519	0	0	0.004007
ATMYB117	AT1G26780	BjuA08g22830S	0.420285	0.561754	0.171658	0	0	0
ATMYB122	AT1G74080	BjuB07g34150S	0	0	0.030205	1.63852	0.692215	1.36628
ATMYB122	AT1G74080	BjuB03g52510S	1.31292	1.59387	1.16425	0.391979	0.076644	0.267103
ATMYB123	AT5G35550	BjuA08g08230S	0	0	0	16.4483	31.2261	25.5519
ATMYB123	AT5G35550	BjuB07g14760S	0	0.08891	0.089055	11.2295	28.4069	20.977
ATMYB124	AT1G14350	BjuA06g33330S	11.8784	12.8234	3.33322	1.06363	0.580602	0.521449
ATMYB124	AT1G14350	BjuB02g54940S	2.96254	3.99583	1.203	0.487491	0.180849	0.261368
ATMYB124	AT1G14350	BjuB04g46450S	11.2538	13.0476	3.38348	2.72123	1.25581	1.66408
DUO1	AT3G60460	BjuB01g40920S	0	0	0	0.741	0.500789	0.557352
DUO1	AT3G60460	BjuB08g45710S	0	0	0	4.13448	2.43042	1.99711
DUO1	AT3G60460	BjuB06g38390S	0.050634	0	0	1.60854	2.64868	2.20778
AtMYB3R2	AT4G00540	BjuB08g56960S	3.89399	3.52813	2.4421	0.894348	0.776935	0.513558
AtMYB3R4	AT5G11510	BjuB08g56960S	3.89399	3.52813	2.4421	0.894348	0.776935	0.513558

## Sheet: B.carinata
Differentially expressed genes and expression levels of R2R3-MYB in seed coat of B.catinata
ATMYB	A.thaliana	gene_name	caUO_1_FPKM	caUO_2_FPKM	caUO_3_FPKM	Torpedo_caSSS_1_FPKM	Torpedo_caSSS_2_FPKM	Torpedo_caSSS_3_FPKM
ATMYB2	AT2G47190	BcaC02g12587	0.822691	0.267033	0.708064	0	0	0
ATMYB3	AT1G22640	BcaB01g00389	0.792408	0.459769	0.386683	0.002852	0	0
ATMYB3	AT1G22640	BcaB04g20988	0.088909	0.115287	0.157171	23.4095	23.4405	20.6904
ATMYB3	AT1G22640	BcaB06g25457	0.271213	0.144579	0.112928	27.6776	29.7051	24.0714
ATMYB5	AT3G13540	BcaB04g20988	0.088909	0.115287	0.157171	23.4095	23.4405	20.6904
ATMYB6	AT4G09460	BcaB01g02791	0.120661	0.307532	0.112183	2.29851	1.58018	1.46663
ATMYB6	AT4G09460	BcaC01g04720	0.347661	0.100943	0.146815	2.67988	2.32271	1.64094
ATMYB7	AT2G16720	BcaC01g02988	8.73418	3.03246	4.31007	23.7821	21.6128	20.4921
ATMYB8	AT1G35515	BcaB01g02791	0.120661	0.307532	0.112183	2.29851	1.58018	1.46663
ATMYB8	AT1G35515	BcaC01g04720	0.347661	0.100943	0.146815	2.67988	2.32271	1.64094
ATMYB10	AT3G12820	BcaB04g21040	0	0.013708	0	1.19802	1.62577	1.30086
ATMYB11	AT3G62610	BcaB06g29438	0.010583	0.02015	0	1.01258	0.65467	0.701615
ATMYB11	AT3G62610	BcaC01g05029	0.169374	0.097938	0.079546	4.27043	2.77171	2.71713
ATMYB12	AT2G47460	BcaB02g08770	0.130752	0.128937	0.158617	5.29017	4.42735	4.39332
ATMYB12	AT2G47460	BcaB06g29438	0.010583	0.02015	0	1.01258	0.65467	0.701615
ATMYB12	AT2G47460	BcaC01g05029	0.169374	0.097938	0.079546	4.27043	2.77171	2.71713
ATMYB13	AT1G06180	BcaB02g06817	9.5877	8.78036	9.62309	0.052823	0.085498	0.14599
ATMYB13	AT1G06180	BcaC05g24298	2.47213	3.18359	3.37164	0.03717	0.02837	0.144628
ATMYB14	AT2G31180	BcaB02g10376	0	0	0.029148	0.512596	1.36924	0.926457
ATMYB14	AT2G31180	BcaB06g28426	0.036872	0.033692	0	0.735371	0.392581	0.66261
ATMYB16	AT5G15310	BcaB01g05063	4.2427	1.0604	1.24339	0	0.054553	0
ATMYB16	AT5G15310	BcaC04g18958	5.40463	3.11014	3.55255	0.16953	0.283013	0.090953
ATMYB20	AT1G66230	BcaC02g10216	0	0	0.015489	0.370055	0.353889	0.260263
ATMYB21	AT3G27810	BcaB04g19449	1.24253	2.2323	2.17167	0	0	0
ATMYB21	AT3G27810	BcaC04g23890	0.694943	2.21801	1.84111	0	0	0
ATMYB21	AT3G27810	BcaC06g30961	0.594609	2.33924	2.15598	0.023881	0.018191	0.036415
ATMYB21	AT3G27810	BcaC06g33785	3.2784	2.65442	2.99023	0	0	0
ATMYB22	AT5G40430	BcaB04g19864	0	0	0	0.215657	0.471132	0.359853
ATMYB24	AT5G40350	BcaB04g19449	1.24253	2.2323	2.17167	0	0	0
ATMYB24	AT5G40350	BcaC06g30961	0.594609	2.33924	2.15598	0.023881	0.018191	0.036415
ATMYB24	AT5G40350	BcaC06g33785	3.2784	2.65442	2.99023	0	0	0
ATMYB26	AT3G13890	BcaB04g20972	25.095	20.0466	17.4874	0	0	0
ATMYB26	AT3G13890	BcaB06g25427	5.48175	4.01969	3.12186	0.032352	0.036261	0.058774
ATMYB26	AT3G13890	BcaC09g48379	3.59476	6.19817	3.96892	0	0	0
ATMYB30	AT3G28910	BcaB07g30110	0.604295	0.246833	0.419202	7.16433	6.37497	6.87874
ATMYB30	AT3G28910	BcaC04g23858	1.8013	1.24089	1.43127	0.377238	0.501949	0.355109
ATMYB31	AT1G74650	BcaB02g06960	0.55223	0.584655	0.28509	4.25442	2.75388	2.8447
ATMYB32	AT4G34990	BcaC01g02988	8.73418	3.03246	4.31007	23.7821	21.6128	20.4921
ATMYB34	AT5G60890	BcaC07g38919	0.065321	0	0	0.312379	0.579744	0.206743
ATMYB38	AT2G36890	BcaB02g09322	1.86466	1.69779	1.59073	0.169719	0.214367	0.198816
ATMYB40	AT5G14340	BcaC02g10216	0	0	0.015489	0.370055	0.353889	0.260263
ATMYB43	AT5G16600	BcaC02g10216	0	0	0.015489	0.370055	0.353889	0.260263
ATMYB43	AT5G16600	BcaC04g18860	5.69564	5.04093	3.86619	0	0.021121	0
ATMYB44	AT5G67300	BcaB02g09952	316.35	33.5502	115.43	27.6679	34.6047	27.816
ATMYB44	AT5G67300	BcaC06g34815	306.714	87.6778	159.422	28.4483	41.8641	36.1229
ATMYB46	AT5G12870	BcaB08g37017	0.468865	0.3777	0.54796	0.032688	0	0
ATMYB47	AT1G18710	BcaB02g06948	12.9336	3.95857	6.0956	0.001303	0.271598	0.182766
ATMYB47	AT1G18710	BcaB03g14488	0.58193	1.3885	0.909335	0.257186	0.06657	0.108369
ATMYB47	AT1G18710	BcaC05g25767	0.41631	0.291015	0.369091	0.02769	0.001383	0.007946
ATMYB47	AT1G18710	BcaC08g46869	3.31822	1.12101	1.55235	0.015889	0.026561	0.015587
ATMYB48	AT3G46130	BcaB01g01044	0.099357	0	0.150166	0.703572	1.19572	0.571503
ATMYB48	AT3G46130	BcaB05g22578	0.222465	0.200051	0.314801	0	0.020215	0
ATMYB50	AT1G57560	BcaB03g13300	2.20655	1.23381	2.20366	31.7132	31.4911	28.4003
ATMYB50	AT1G57560	BcaC07g38516	0.716795	0.46254	0.432549	12.6616	14.9465	16.1755
ATMYB51	AT1G18570	BcaC07g38919	0.065321	0	0	0.312379	0.579744	0.206743
ATMYB52	AT1G17950	BcaB01g04917	1.64808	0	0.439188	9.70203	9.81014	8.40167
ATMYB55	AT4G01680	BcaB01g02121	0.124449	0.280619	0.151416	2.77278	2.98115	2.76238
ATMYB55	AT4G01680	BcaC04g24077	0.808076	0.23779	0.415436	2.37916	3.56541	2.84657
ATMYB56	AT5G17800	BcaB01g04917	1.64808	0	0.439188	9.70203	9.81014	8.40167
ATMYB56	AT5G17800	BcaB01g05156	0.127616	0.181015	0.108986	5.14602	6.5885	6.81236
ATMYB56	AT5G17800	BcaC03g13543	11.4145	13.87	9.33665	1.90996	1.73903	1.58049
ATMYB57	AT3G01530	BcaB04g19449	1.24253	2.2323	2.17167	0	0	0
ATMYB59	AT5G59780	BcaB05g22578	0.222465	0.200051	0.314801	0	0.020215	0
ATMYB60	AT1G08810	BcaB07g30110	0.604295	0.246833	0.419202	7.16433	6.37497	6.87874
ATMYB61	AT1G09540	BcaB03g13300	2.20655	1.23381	2.20366	31.7132	31.4911	28.4003
ATMYB61	AT1G09540	BcaC07g38516	0.716795	0.46254	0.432549	12.6616	14.9465	16.1755
ATMYB63	AT1G79180	BcaB02g07204	0.052296	0.234397	0.202261	6.10988	4.65852	3.91561
ATMYB63	AT1G79180	BcaB02g08671	0.035187	0.030776	0	20.4864	18.1382	14.7523
ATMYB63	AT1G79180	BcaC08g45370	0.085253	0.070369	0	14.9588	16.1096	12.2508
ATMYB63	AT1G79180	BcaC08g47482	0	0.053448	0.042857	18.0223	18.9372	20.1098
ATMYB65	AT3G11440	BcaB04g21136	0.533256	0.364843	0.271	2.06738	2.11841	2.10973
ATMYB71	AT3G24310	BcaB06g26611	0	0	0	5.47222	5.57458	3.71899
ATMYB72	AT1G56160	BcaB02g08671	0.035187	0.030776	0	20.4864	18.1382	14.7523
ATMYB72	AT1G56160	BcaC08g47482	0	0.053448	0.042857	18.0223	18.9372	20.1098
ATMYB74	AT4G05100	BcaC09g51222	11.2495	5.86968	7.79053	0	0	0
ATMYB77	AT3G50060	BcaC06g33112	99.57	13.2458	51.9952	6.96214	10.1637	7.28061
ATMYB79	AT4G13480	BcaB06g26611	0	0	0	5.47222	5.57458	3.71899
ATMYB85	AT4G22680	BcaC01g00793	0.05373	0	0	0.865841	0.903034	0.81336
ATMYB86	AT5G26660	BcaB04g19720	24.3568	11.0299	11.8659	0.331861	0.044691	0.364457
ATMYB88	AT2G02820	BcaC03g17170	1.41204	0.836492	0.976552	2.98391	3.26057	2.92044
ATMYB89	AT5G39700	BcaB06g27360	5.89043	7.21365	7.63084	23.0286	28.0805	25.2463
ATMYB89	AT5G39700	BcaC03g17657	11.2611	7.27189	6.73454	0.517468	0.643446	0.331442
ATMYB94	AT3G47600	BcaB02g09650	4.66722	3.21666	2.49891	0.329684	0.273524	0.354362
ATMYB94	AT3G47600	BcaB07g29839	2.06257	8.18492	5.12563	0	0.148548	0.046503
ATMYB94	AT3G47600	BcaC03g18151	12.0601	3.53599	5.57023	0.273869	1.04175	0.763022
ATMYB95	AT1G74430	BcaB02g06948	12.9336	3.95857	6.0956	0.001303	0.271598	0.182766
ATMYB95	AT1G74430	BcaC05g25767	0.41631	0.291015	0.369091	0.02769	0.001383	0.007946
ATMYB95	AT1G74430	BcaC08g46869	3.31822	1.12101	1.55235	0.015889	0.026561	0.015587
ATMYB95	AT1G74430	BcaC08g46870	9.38034	9.68389	9.94587	0.404155	0.944284	0.676797
ATMYB96	AT5G62470	BcaB02g09650	4.66722	3.21666	2.49891	0.329684	0.273524	0.354362
ATMYB96	AT5G62470	BcaB07g29839	2.06257	8.18492	5.12563	0	0.148548	0.046503
ATMYB96	AT5G62470	BcaC03g18151	12.0601	3.53599	5.57023	0.273869	1.04175	0.763022
ATMYB100	AT2G25230	BcaB04g19864	0	0	0	0.215657	0.471132	0.359853
ATMYB101	AT2G32460	BcaB01g03978	0.073225	0	0.011256	4.35163	3.15244	3.15353
ATMYB101	AT2G32460	BcaB02g10467	0.03413	0.060454	0.108223	4.79417	5.26928	4.38382
ATMYB101	AT2G32460	BcaB06g28595	0.02701	0.011161	0.018757	0.360024	0.350492	0.251619
ATMYB101	AT2G32460	BcaC01g05905	0	0	0	5.34559	5.51011	4.73495
ATMYB101	AT2G32460	BcaC02g07922	0	0	0	6.12888	6.69064	6.27567
ATMYB101	AT2G32460	BcaC02g11316	0	0.056151	0	1.77704	2.76747	2.62224
ATMYB102	AT4G21440	BcaC09g51222	11.2495	5.86968	7.79053	0	0	0
ATMYB106	AT3G01140	BcaB01g05063	4.2427	1.0604	1.24339	0	0.054553	0
ATMYB106	AT3G01140	BcaC05g30385	12.7366	4.37905	6.99887	0.609479	0.696788	0.549514
ATMYB106	AT3G01140	BcaC05g30491	4.20946	1.74281	2.94831	0.50754	0.319492	0.265136
ATMYB110	AT3G29020	BcaB06g27360	5.89043	7.21365	7.63084	23.0286	28.0805	25.2463
ATMYB110	AT3G29020	BcaC03g17657	11.2611	7.27189	6.73454	0.517468	0.643446	0.331442
ATMYB115	AT5G40360	BcaB04g19864	0	0	0	0.215657	0.471132	0.359853
ATMYB122	AT1G74080	BcaC07g38919	0.065321	0	0	0.312379	0.579744	0.206743
ATMYB123	AT5G35550	BcaB04g18028	0	0	0.068339	11.4227	18.139	15.7536
ATMYB123	AT5G35550	BcaC07g37655	0	0	0	29.6231	34.4551	32.6387
ATMYB124	AT1G14350	BcaC03g17170	1.41204	0.836492	0.976552	2.98391	3.26057	2.92044
AtMYBCDC5	AT1G09770	BcaB07g31211	0.054977	0	0.025335	1.0623	1.51117	1.32275
DUO1	AT3G60460	BcaB01g03978	0.073225	0	0.011256	4.35163	3.15244	3.15353
DUO1	AT3G60460	BcaB02g10467	0.03413	0.060454	0.108223	4.79417	5.26928	4.38382
DUO1	AT3G60460	BcaC01g05905	0	0	0	5.34559	5.51011	4.73495
DUO1	AT3G60460	BcaC02g11316	0	0.056151	0	1.77704	2.76747	2.62224
