# Supplementary material for: Genome-wide identification of R2R3-MYB gene family and association with anthocyanin biosynthesis in Brassica species
Source: BMC Genomics. 2022 Jun 14;23:441. doi: 10.1186/s12864-022-08666-7 (PMC9199147; doi:10.1186/s12864-022-08666-7)
Supplement: Supplementary file 12 — Additional file 12: Supplementary Table S7. The details of six Brassica species with 25 co-differentially expressed R2R3-MYBs in seed coat correspond to Arabidopsis. [file 12864_2022_8666_MOESM12_ESM.xlsx]

## Sheet: 25 co differettially expressed
The details of six Brassica species with 25 co-differentially expressed R2R3-MYBs in seed coat correspond to Arabidopsis.
ATMYB	A.thaliana
ATMYB101	AT2G32460
ATMYB102	AT4G21440
ATMYB110	AT3G29020
ATMYB12	AT2G47460
ATMYB123	AT5G35550
ATMYB13	AT1G06180
ATMYB21	AT3G27810
ATMYB24	AT5G40350
ATMYB26	AT3G13890
ATMYB3	AT1G22640
ATMYB30	AT3G28910
ATMYB43	AT5G16600
ATMYB47	AT1G18710
ATMYB5	AT3G13540
ATMYB50	AT1G57560
ATMYB56	AT5G17800
ATMYB61	AT1G09540
ATMYB63	AT1G79180
ATMYB7	AT2G16720
ATMYB77	AT3G50060
ATMYB88	AT2G02820
ATMYB89	AT5G39700
ATMYB95	AT1G74430
ATMYB96	AT5G62470
DUO1	AT3G60460
