# Supplementary material for: Genome-wide identification of R2R3-MYB gene family and association with anthocyanin biosynthesis in Brassica species
Source: BMC Genomics. 2022 Jun 14;23:441. doi: 10.1186/s12864-022-08666-7 (PMC9199147; doi:10.1186/s12864-022-08666-7)
Supplement: Supplementary file 13 — Additional file 13: Supplementary Table S8. The expression data of R2R3-MYB genes in green and purple leaves of five Brassica species. [file 12864_2022_8666_MOESM13_ESM.xlsx]

## Sheet: B.rapa
The expression data of R2R3-MYB genes in green and purple leaves of B.rapa
B.rapa	B.ra_1_G1	B.ra_1_G2	B.ra_1_G3	B.ra_1_P1	B.ra_1_P2	B.ra_1_P3
BraA01g001210.3C	0	0	0	0	0	0
BraA01g001590.3C	26.0121	20.987	11.0122	15.3821	40.4546	23.7296
BraA01g003380.3C	21.6607	11.3393	9.54205	3.06446	10.6809	3.1742
BraA01g004610.3C	3.99613	2.91555	2.81284	2.47805	3.3597	3.37927
BraA01g009370.3C	0	0	0	0	0	0
BraA01g010290.3C	0	0	0	0.001687	0	0.000771
BraA01g012150.3C	7.1701	2.59366	4.43827	4.43499	10.0918	8.78616
BraA01g013270.3C	0.095408	0.149912	0.062537	0.152081	0.358792	0.087656
BraA01g016310.3C	0.005786	0	0.023959	0.030729	0.0758	0.024373
BraA01g018920.3C	0	0	0	0	0	0.067666
BraA01g023290.3C	5.76652	3.6509	0.867898	1.18777	8.28107	3.47365
BraA01g029810.3C	0.076154	0	0	0.034972	0	0
BraA01g030770.3C	0	0	0.055682	0	0	0.01164
BraA01g037720.3C	0	0	0	0	0	0
BraA01g038100.3C	0	0	0	0	0	0
BraA01g038620.3C	0.083478	0	0	0.023863	0.024155	0.03713
BraA01g038670.3C	0	0	0	0	0	0
BraA01g039610.3C	0.829306	1.09324	0.845712	0.924267	0.824768	0.858929
BraA01g040740.3C	6.34919	5.50329	3.74802	3.81332	4.96628	4.3726
BraA01g040850.3C	2.68736	2.67224	2.03755	1.63245	2.5562	2.45649
BraA01g042000.3C	0	0.023159	0.020633	0	0.177679	0.026403
BraA01g043960.3C	0	0	0	0	0.053933	0
BraA01g044600.3C	11.7393	8.45693	7.87246	7.34604	4.7389	6.46907
BraA02g003400.3C	0.191801	0	0.227815	0	0.043536	0.03521
BraA02g004540.3C	0	0.074672	0	0.23366	0.251591	0.28562
BraA02g005660.3C	0.074063	0.14098	0.107624	0	0	0
BraA02g005970.3C	0.615812	2.46222	1.92833	4.9049	2.45828	6.23174
BraA02g006570.3C	0.298754	0.156076	0.276054	0.619893	0.430034	0.721258
BraA02g007220.3C	0.291131	0.184092	0.429575	0.461629	0.461365	0.148836
BraA02g010120.3C	0	0	0	0.028572	0	0.007162
BraA02g010710.3C	5.93045	4.45229	5.57285	1.73863	2.67717	1.03902
BraA02g011360.3C	0	0	0	0	0	0
BraA02g012140.3C	0	0.001405	0	0	0	0
BraA02g013010.3C	0	0	0	0	0	0
BraA02g013570.3C	0	0	0	0	0	0
BraA02g015230.3C	0.064917	0.129192	0	0	0.165401	0.036705
BraA02g017040.3C	0	0	0	0.021103	0.073315	0.039353
BraA02g018200.3C	0	0	0	0	0	0
BraA02g021770.3C	0	0	0	0	0.095508	0.102007
BraA02g022090.3C	0.15412	0	0	0	0.026305	0.034027
BraA02g022310.3C	0	0	0	0	0	0
BraA02g022420.3C	0	0	0	0	0	0
BraA02g026480.3C	0	0	0	0	0	0
BraA02g026490.3C	0	0	0	0	0	0
BraA02g035820.3C	0.559844	0.867619	0.619411	0.583102	0.636757	0.637198
BraA02g038430.3C	1.10313	2.84057	3.2177	3.01345	2.3308	1.06184
BraA02g038530.3C	4.65339	21.981	5.33171	6.82701	14.448	8.2262
BraA02g039090.3C	0.000274	0	0	0	0	0.040706
BraA02g040350.3C	0.067758	0.091874	0.02368	0.027539	0	0
BraA02g041360.3C	0.006708	0	0	0	0	0
BraA02g042730.3C	3.42726	1.0867	1.07295	5.12037	12.3009	10.4039
BraA02g042740.3C	27.3322	11.1848	8.83352	38.0044	172.174	92.1141
BraA02g043150.3C	3.9354	8.83984	6.04342	25.6491	8.41816	22.8388
BraA02g043710.3C	11.3103	8.31607	1.03296	1.8734	17.0841	2.76725
BraA02g045320.3C	0.033819	0	0.01984	0	0	0
BraA03g003120.3C	0.754217	2.83045	1.23375	6.76702	4.21015	7.1491
BraA03g004210.3C	0	0	0	0	0	0
BraA03g004700.3C	0.029069	0.024687	0.123034	0.077991	0.076426	0.063229
BraA03g005420.3C	0.912129	0.994186	0.884939	1.14076	1.29179	1.34496
BraA03g006250.3C	0	0	0	0	0	0
BraA03g006800.3C	0.034711	0	0.309101	0	0	0
BraA03g007660.3C	0	0	0	0	0.032927	0
BraA03g008160.3C	0	0.025451	0.025964	0.11313	0	0
BraA03g011150.3C	8.80777	9.78989	5.75439	9.70965	10.2382	10.2183
BraA03g011620.3C	0	0	0	0	0	0
BraA03g012340.3C	0	0	0	0	0	0
BraA03g013640.3C	0	0	0	0.074313	0	0
BraA03g014030.3C	0	0.029627	0	0	0.073446	0.035683
BraA03g014870.3C	0	0	0	0.031334	0	0
BraA03g015050.3C	0	0	0	0.001908	0.048445	0
BraA03g017190.3C	0	0.055126	0.024557	0.028559	0.055847	0
BraA03g019190.3C	0.029363	0.035872	0	0.037168	0.036646	0.072939
BraA03g019630.3C	2.87859	4.62385	2.6938	6.51995	2.74319	4.93284
BraA03g024500.3C	13.5552	1.32091	2.80485	3.65839	4.27696	2.79351
BraA03g025320.3C	0.287654	0.410824	0.701189	0.368958	0.483361	0.629304
BraA03g026910.3C	0.86237	0.708645	0.541067	0.699446	1.57586	1.54802
BraA03g030470.3C	0.320686	0.240594	0.216521	0.232276	0.078063	0
BraA03g032740.3C	1.74364	1.8187	0.82207	1.18159	3.85701	1.01503
BraA03g033600.3C	0.009298	0.08101	0	0.083937	0.041379	0.03151
BraA03g033860.3C	0	0	0	0	0.024325	0
BraA03g033980.3C	2.29393	1.54862	1.17467	1.47882	1.69059	1.86219
BraA03g035510.3C	0	0	0	0	0.002312	0
BraA03g040750.3C	1.42064	0.102876	0	0.043745	1.15792	0.225262
BraA03g040840.3C	12.4954	0.150413	0.267348	0.520141	0.39567	2.49813
BraA03g041080.3C	0	0.048363	0	0	0.028985	0
BraA03g043280.3C	16.451	10.6123	19.0569	16.876	25.175	16.21
BraA03g043830.3C	0.326986	0.071692	0.063873	0	0.298327	1.38724
BraA03g044380.3C	10.5097	4.7013	6.37917	7.47321	3.44779	6.47612
BraA03g044990.3C	3.16142	1.60251	2.78296	1.03678	2.08005	1.21181
BraA03g045920.3C	4.76731	6.31308	6.17298	4.65221	5.43882	5.43656
BraA03g047750.3C	0	0	0	0	0	0.000935
BraA03g048460.3C	0	0	0	0	0	0
BraA03g049550.3C	0.977099	0.317339	0.581952	0.16358	1.58459	0.818798
BraA03g050330.3C	0.084153	0.024187	0.103713	0.258384	0.308401	0.322256
BraA03g052620.3C	0.047312	0.024713	0	0	0.053338	0
BraA03g054190.3C	0	0	0	0.019917	0.000655	0.092812
BraA03g057890.3C	0	0	0	0	0	0
BraA03g059110.3C	36.1614	10.8462	13.3247	9.97655	26.2913	16.6439
BraA03g060620.3C	0.727942	0	0.055669	0	0.198942	0.2132
BraA04g001280.3C	0.202058	0	0.197195	0.102267	0.130169	0.059638
BraA04g012080.3C	0	0	0	0	0	0
BraA04g012810.3C	0.024073	0	0	0.025938	0.05219	0.009798
BraA04g013040.3C	0	0	0	0	0	0
BraA04g013050.3C	0	0	0	0	0	0
BraA04g013170.3C	0	0	0	0	0	0
BraA04g017120.3C	0.949229	0.475361	1.21715	0.776813	1.36491	0.37326
BraA04g022490.3C	0	0	0	0	0	0
BraA04g023280.3C	0	0	0	0	0.026739	0
BraA04g026180.3C	0.746759	0.141052	0.062206	0	0.018012	0.085133
BraA05g000480.3C	4.68997	0.639751	0.620352	0.708934	0.944508	0.20453
BraA05g000670.3C	0.464241	0.003751	0.482022	0.128778	0.92811	0.215265
BraA05g006200.3C	1.23598	0.07583	0.676381	0.408324	0.470545	0.361773
BraA05g007920.3C	18.0894	20.2202	16.5917	31.8123	34.2784	39.4877
BraA05g008460.3C	0.064043	0	0.031379	0.247638	0.162452	0.22447
BraA05g012430.3C	0	0	0	0	0	0
BraA05g013420.3C	0	0	0	0	0	0
BraA05g033140.3C	0	0	0	0	0	0
BraA05g033570.3C	0	0.009303	0	0.11845	0.052336	0.026466
BraA05g034360.3C	0	0.046995	0.08374	0.194773	0.048009	0.013741
BraA05g035480.3C	1.3036	1.413	0.861854	1.41841	0.997543	1.78017
BraA05g037080.3C	1.62006	2.01003	1.77016	1.98655	2.44014	2.1104
BraA05g037730.3C	0	0	0	0.129367	0.205726	0.282631
BraA05g038940.3C	0	0	0	0	0.012221	0
BraA05g040530.3C	0	0	0	0	0	0
BraA05g040860.3C	4.4792	3.1113	2.56969	0.82282	0.323757	1.8255
BraA05g041540.3C	0	0	0	0	0	0
BraA06g006420.3C	1.12488	4.30519	1.46263	2.01326	1.84584	1.53822
BraA06g006650.3C	29.1493	24.9106	28.3648	28.2575	31.7366	33.6057
BraA06g010480.3C	1.21971	2.00136	1.76884	3.41376	0.741252	2.89063
BraA06g012450.3C	0.007144	0	0.005877	0	0	0
BraA06g014200.3C	0.316525	0.002859	0	0.020197	0	0.015686
BraA06g014340.3C	8.29541	3.56541	5.31269	2.19651	3.23296	2.02721
BraA06g014350.3C	0.933494	0.499669	0.386769	0.633533	1.34433	2.86629
BraA06g017470.3C	0.307631	0.074595	0	0	0.041718	0.20397
BraA06g018120.3C	0	0	0	0	0	0
BraA06g020530.3C	4.37506	5.79528	10.5175	7.31879	6.9613	10.2447
BraA06g025860.3C	0	0.092106	0	0	0	0.001254
BraA06g026000.3C	5.37713	3.23927	2.13096	2.45275	16.4558	3.66723
BraA06g028690.3C	0	0	0	0	0.044958	0
BraA06g029280.3C	0	0.073488	0.032737	0.038326	0.037537	0
BraA06g033420.3C	0	0	0	0	0.001292	0
BraA06g034600.3C	0	0	0	0	0	0
BraA06g034790.3C	16.8791	11.3022	4.97834	7.60409	5.93532	4.8257
BraA06g036230.3C	0	0	0.023981	0	0.001359	0
BraA06g036730.3C	0.534032	1.06325	1.43063	1.85458	0.704068	0.90794
BraA06g037000.3C	0.147567	0.202541	0.15601	0.079075	0.042634	0.313891
BraA06g037290.3C	0	0	0	0	0	0
BraA06g037380.3C	0.060707	0	0	0	0.002911	0
BraA06g039600.3C	0.97615	1.99042	1.16473	1.29199	0.910771	1.05777
BraA06g044770.3C	10.2101	6.70156	3.71082	19.0151	8.51693	9.90024
BraA07g008760.3C	0	0	0	0	0	0
BraA07g009880.3C	0.10655	0.021641	0.13394	0	0	0.20121
BraA07g012750.3C	0.058861	0.183922	0.245959	0	0.076413	0.11712
BraA07g014550.3C	13.8623	4.79653	4.61017	3.2402	12.137	7.62229
BraA07g016630.3C	97.2237	56.6778	27.8313	38.6339	104.394	60.0963
BraA07g017920.3C	8.31126	6.92071	6.28763	6.31619	9.1146	8.05171
BraA07g021110.3C	0	0	0	0	0	0
BraA07g024270.3C	0	0	0	0	0	0
BraA07g024540.3C	0.092515	0.277766	0	0.08286	0	0
BraA07g026350.3C	0	0	0	0	0	0.001795
BraA07g028160.3C	4.08602	6.52308	3.09237	7.41943	11.4235	15.622
BraA07g028240.3C	5.71701	3.66751	2.11928	0.398708	1.64326	1.15931
BraA07g030340.3C	0	0	0	0.127594	0	0
BraA07g030810.3C	0	0	0	0	0	0
BraA07g032020.3C	1.61629	1.75935	0.667851	3.39456	7.19142	3.93713
BraA07g032100.3C	0.104198	0.022084	0.022374	0.499858	0.177106	0.168587
BraA07g033470.3C	0.087563	0.130614	0.072748	0	0.043435	0.052231
BraA07g034460.3C	0	0	0.002078	0	0	0
BraA07g037550.3C	0.07822	0.068413	0	0.069	0.07675	0.208623
BraA07g038040.3C	0	0.034246	0.061022	0.035128	0.425647	0.082034
BraA07g038340.3C	112.179	70.7916	62.0569	58.3775	80.2395	47.5535
BraA07g038350.3C	0.237013	0.487055	0.558617	1.36094	0.435894	0.830356
BraA07g038470.3C	2.40304	0.476555	0.920557	1.84622	3.68292	3.77474
BraA08g000070.3C	0	0	0	0	0	0
BraA08g009180.3C	0	0	0	0	0	0
BraA08g012590.3C	0	0	0	0	0	0
BraA08g013120.3C	0	0	0	0	0	0
BraA08g014430.3C	3.45014	0.64311	1.40585	1.49033	6.5414	4.65267
BraA08g015060.3C	0	0	0	0.195974	0.214997	0.095538
BraA08g016600.3C	0	0	0	0	0	0
BraA08g021460.3C	5.26261	5.18915	3.26163	6.35325	4.5069	7.76437
BraA08g022940.3C	18.1537	8.7934	9.47283	13.7143	17.0815	11.7877
BraA08g025880.3C	0	0	0	0	0	0
BraA08g028610.3C	0.25805	0.216653	0.060483	0.003032	0.770403	0.672344
BraA08g028620.3C	0.028971	0.039062	0.009595	0.008116	0.031006	0.001549
BraA08g028700.3C	18.177	15.3625	17.6521	16.1706	9.35039	7.31131
BraA08g028980.3C	0	0.080293	0.081074	0.309065	0.082025	0.358936
BraA08g032420.3C	4.84923	6.2562	5.43963	7.26065	10.8307	8.25239
BraA08g032570.3C	0.56358	1.21966	1.10605	1.12071	0.910844	0.450553
BraA08g032980.3C	38.7677	26.0093	20.907	26.2341	57.1387	31.4194
BraA09g002360.3C	0.670802	1.63227	1.13524	0.679985	1.08625	1.02063
BraA09g003320.3C	0.480284	0.119791	0	0	1.34241	0.244285
BraA09g003340.3C	0	0	0	0	0	0
BraA09g003630.3C	0.472803	0.390624	1.34553	0.337437	0.377929	0.073976
BraA09g003680.3C	0	0	0	0	0	0.00154
BraA09g003920.3C	0	0	0	0.024517	0	0
BraA09g004490.3C	0.471911	0.728023	0.846481	0	0.018651	0.013857
BraA09g005460.3C	0.037187	0.082077	0	0	0	0.033025
BraA09g006740.3C	0	0	0	0.044964	0	0.075665
BraA09g006980.3C	30.1057	44.0115	32.4569	51.3924	19.5785	32.3801
BraA09g007290.3C	22.2118	12.7716	4.06529	6.32189	30.917	14.5357
BraA09g008790.3C	0.316555	0.125327	1.13141	1.35033	0.787008	0.9548
BraA09g013480.3C	0	0	0	0	0	0.039635
BraA09g014820.3C	0	0	0.011985	0	0	0
BraA09g017270.3C	0.128725	0	0	0	0.130851	0.057159
BraA09g025090.3C	5.42579	2.65709	0.147465	0.228566	15.5182	4.37074
BraA09g030750.3C	0	0	0	0	0	0
BraA09g037700.3C	0.070223	0.086266	0.057643	0	0	0
BraA09g040420.3C	16.9757	6.08898	9.12647	7.46673	18.8002	12.5606
BraA09g041340.3C	62.8659	48.8549	26.7534	26.5242	41.4938	37.7354
BraA09g043460.3C	6.82357	8.09129	8.62506	6.88237	7.80414	7.48619
BraA09g044180.3C	0	0	0	0	0	0
BraA09g046500.3C	0.851634	1.93224	0.824811	1.07707	0.723454	1.05094
BraA09g050260.3C	0	0	0	0	0	0
BraA09g050820.3C	0.086309	0	0.105933	0.342943	0.443212	0.261118
BraA09g057130.3C	9.56164	0.748289	0.558076	0.041852	1.67824	0.254238
BraA09g057180.3C	0.503312	0.302012	0.365114	0.216227	0.200713	0.161315
BraA09g057480.3C	0	0.040737	0	0.243403	0.241094	0.065019
BraA09g058260.3C	0.082029	0.048932	0.141686	0.127257	0.369244	0.372644
BraA09g062350.3C	0	0	0	0	0	0
BraA10g004890.3C	6.19768	2.20478	1.77728	10.8226	18.9326	16.3062
BraA10g013050.3C	0	0	0.016007	0	0.026095	0
BraA10g013970.3C	0	0	0	0	0	0
BraA10g017610.3C	10.4694	17.0133	6.41904	8.76399	6.11271	6.47086
BraA10g018580.3C	0	0	0	0	0	0
BraA10g022270.3C	0.024674	0.042878	0	0.027389	0.054189	0.021343
BraA10g023010.3C	0	0	0	0	0.031996	0
BraA10g023170.3C	15.2763	19.4969	12.8468	12.9837	11.2753	10.7643
BraA10g024080.3C	23.5119	15.1517	16.9286	26.086	23.895	26.6625
BraA10g024430.3C	0	0.076009	0	0	0	0
BraA10g024700.3C	0	0	0	0	0	0
BraA10g025820.3C	0.072898	0.082244	0.145783	0.217773	0.185032	0.203018
BraA10g026650.3C	5.49912	5.0439	5.60439	7.00994	7.64286	6.89056
BraA10g027590.3C	0	0	0	0.075343	0.17094	0.028468
BraA10g029630.3C	0.060822	0.055162	0.024032	0.115848	1.08889	0.961198
BraAnng003740.3C	0	0	0	0	0	0

## Sheet: B.oleracea
The expression data of R2R3-MYB genes in green and purple leaves of B.oleracea
B.oleracea	B.ol_1_G1	B.ol_1_G2	B.ol_1_G3	B.ol_1_P1	B.ol_1_P2	B.ol_1_P3
Bo1g003420	0	0	0	0	0	0
Bo1g004900	54.1836	55.9126	63.6953	46.6403	53.6427	66.4315
Bo1g006820	9.85928	13.7758	11.7007	14.6577	16.9262	8.40165
Bo1g008140	0	0	0	0	0	0
Bo1g017860	0	0	0	0	0	0
Bo1g019910	0	0	0	0	0	0
Bo1g021720	0.144108	0	0.029088	0.147626	0	0.139675
Bo1g024170	1.27976	0.215498	1.88441	3.11532	1.35368	8.29876
Bo1g028520	0.191883	0.268538	0.185109	0.331526	0.409038	0.113157
Bo1g040300	0.662078	0.496654	0.203207	0	0	0.150146
Bo1g051220	0	0	0	0	0	0
Bo1g082480	12.7592	24.0466	5.28569	4.7043	15.6694	0.635365
Bo1g090540	0	0	0	0	0	0
Bo1g098860	0.360561	0.111642	1.07731	0.384515	0.174759	1.03792
Bo1g102190	2.93207	5.54073	2.34866	0.374286	2.41506	0.023356
Bo1g134790	0	0	0	0	0	0
Bo1g138250	0	0	0	0	0	0
Bo1g138940	0	0	0	0	0	0
Bo1g138990	0	0	0	0	0	0
Bo1g141040	5.77258	4.95792	4.87465	6.41676	3.64166	5.92543
Bo1g144510	2.86064	1.92751	2.83888	2.91549	3.23776	3.66739
Bo1g144680	1.19785	1.50457	1.45739	0.546388	0.724426	1.00767
Bo1g147890	0.184466	0.133686	0.278239	0.191825	0.059465	0.102344
Bo1g155040	0	0	0	0	0	0
Bo1g157620	1.04964	1.37262	1.40125	2.29559	1.61341	2.92172
Bo2g009800	0	0	0	0	0.003577	0.038623
Bo2g010970	0.198785	0.081107	0.062364	0.202798	0.493384	0.016985
Bo2g011790	0	0	0.029213	0	0	0
Bo2g012170	0	0.058555	0.564532	0.058107	0	0
Bo2g012520	2.21446	4.55996	1.49711	1.51399	2.40962	0.105583
Bo2g013190	0.809615	1.37471	0.617109	1.10413	2.59597	0.498127
Bo2g013970	0.291272	0.163295	0.153907	1.83774	2.25897	0.488294
Bo2g024590	0	0	0	0	0	0.078521
Bo2g025410	0.093462	0.169812	0.869448	0.484046	0.643289	2.44976
Bo2g028290	0	0	0	0	0	0
Bo2g030240	0	0	0	0	0	0
Bo2g036530	0	0	0	0	0	0
Bo2g047590	0.038901	0.19156	0.081139	0.261389	0.137837	0.107634
Bo2g057760	0	0	0.038895	0	0	0
Bo2g080540	0	0.132052	0.035773	0.120431	0	0.043264
Bo2g080900	0	0	0	0	0	0.007844
Bo2g081100	0.110613	0.109258	0.029598	0.13676	0	0
Bo2g082270	6.51806	10.7541	4.82144	8.48488	11.274	2.06806
Bo2g097680	0	0	0	0	0	0
Bo2g136560	2.07994	2.27443	2.63044	1.64414	1.83974	1.56478
Bo2g146540	8.52068	7.91314	3.82268	3.71006	5.5743	1.77333
Bo2g150020	0.047928	0	0.11542	0	0.201105	0
Bo2g151810	0	0	0	0.037085	0	0
Bo2g156300	0.105555	0	0	0	0	0.039687
Bo2g161170	0.312239	0.411638	0.235108	0.16745	0.257443	0.034503
Bo2g161180	0.382578	1.37524	0.218727	1.15221	2.24813	0.452938
Bo2g161590	5.42115	4.52083	1.8522	42.3832	24.8679	7.87576
Bo2g164160	1.10175	0.292552	1.3899	1.59326	1.50542	4.4757
Bo2g167960	64.7406	68.1143	46.854	52.4536	46.5252	54.0807
Bo2g168190	0	0	0	0	0	0.018518
Bo3g004500	0.639825	1.05121	0.147531	0.22982	1.03795	0.011044
Bo3g005530	0.187725	0.031519	0	0.105284	0.072175	0.032582
Bo3g007070	0.353065	0.306431	0.242501	0.253532	0.567317	0.079052
Bo3g008870	0.082858	0.357401	0.087108	0.035521	0.354606	0.071303
Bo3g009730	0	0	0	0	0	0
Bo3g010230	0.22235	3.08525	0.016428	0.360186	2.04561	0
Bo3g012180	0	0	0	0	0	0
Bo3g012780	0.106457	0	0.09135	0	0	0
Bo3g017760	6.0482	2.9985	12.1488	6.94366	5.47892	12.4683
Bo3g018490	0	0	0	0	0	0
Bo3g019230	0	0	0	0	0	0
Bo3g021790	0.02476	0	0	0	0	0
Bo3g022210	0	0	0	0	0	0.01957
Bo3g023140	0.107423	0.215433	0	0	0.25292	0
Bo3g023270	0	0	0	0	0	0
Bo3g025100	0	0	0	0	0	0
Bo3g026690	0.024721	0	0.022982	0	0	0.037516
Bo3g031390	0.085948	0.051818	0.129341	0	0	0.558263
Bo3g031880	4.7999	9.31978	3.82136	5.12052	8.47953	2.74157
Bo3g039690	1.37897	3.44677	2.42723	5.83598	6.71782	8.73823
Bo3g041750	2.38296	1.39901	1.68545	2.2681	1.58781	2.08728
Bo3g044210	4.06284	3.22952	2.39618	1.16008	3.13427	0.791764
Bo3g055110	0.225924	0.276848	0.56343	0.193939	0.064819	0.383941
Bo3g060620	1.05393	0.541464	0.542243	0.773307	2.66285	0.921198
Bo3g061630	0.24097	0.345362	0.049086	0.204448	0.317007	0
Bo3g062020	3.9916	3.81665	3.01999	3.13191	3.60349	2.11643
Bo3g062160	3.97832	2.782	4.57128	2.90384	2.3421	3.70033
Bo3g065150	0	0	0	0	0.054873	0
Bo3g081700	4.68012	7.50509	4.19417	0.406469	2.47187	0.105145
Bo3g081880	0.065683	0	0.035617	2.42585	0.458982	9.80895
Bo3g083130	0	0	0.210483	0	0	0.129412
Bo3g091600	7.8957	6.24836	5.60551	10.8157	12.4179	13.6373
Bo3g097710	0.129026	0.078224	0.030073	0	0.219039	0.036191
Bo3g099390	0	0	0	0	0	0
Bo3g107600	2.07275	1.33791	3.18143	2.24642	1.16044	5.37684
Bo3g107740	0	0.075592	0	0	0.177493	0
Bo3g130340	1.91784	0.637176	8.59483	3.26835	2.61088	10.4578
Bo3g149450	7.77947	5.45439	13.367	14.0434	14.5186	7.58455
Bo3g153550	3.0982	2.50979	3.2218	2.42258	2.08775	4.80043
Bo3g157300	0.021942	0.031369	0	0.20927	0.018414	0.021267
Bo3g162580	0	0	0.168314	0.456598	0.105331	3.80516
Bo3g165540	0.069024	0.024792	0.027934	0	0.058213	0
Bo3g170700	0	0	0.046963	0.080243	0	0.128011
Bo3g179620	0.012713	0	0.005145	0	0	0
Bo3g185830	0	0	0	0	0	0
Bo4g004500	0.153941	0.512026	0.364967	0.265655	0.835777	0.66726
Bo4g025810	2.16582	3.18713	1.73129	1.72994	1.99302	2.53948
Bo4g030340	37.5828	80.329	15.3346	23.3169	61.1612	6.83815
Bo4g031070	0.161412	0.119708	0.243978	0.148973	0.058654	0.033871
Bo4g046000	0	0	0	0	0	0
Bo4g076940	0	0.019683	0	0	0.023108	0.00654
Bo4g101460	2.31475	2.02041	1.07276	2.19497	3.84849	0.60454
Bo4g101470	0	0.041321	0.199151	0	0	0
Bo4g140000	0	0	0	0	0	0.010468
Bo4g140150	0	0	0	0	0	0
Bo4g140210	0	0	0	0	0	0
Bo4g140220	0	0	0	0	0	0
Bo4g140330	0	0	0	0	0	0
Bo4g151410	4.27287	8.39745	1.32017	3.58845	5.17872	2.726
Bo4g176020	0	0	0	0	0	0
Bo4g176030	0	0	0	0	0	0
Bo4g178040	0	0.018977	0.06404	0	0	0.038215
Bo4g186460	0.235294	0.077588	0.086851	0.077558	0	0.069222
Bo4g198510	0.023563	0	0.056933	0.045455	0.043072	0.30888
Bo5g007320	1.53136	3.04186	2.00717	3.95397	8.72704	0.617977
Bo5g009290	1.00673	0.950531	1.35303	2.46693	2.23026	1.88567
Bo5g009920	2.26089	0	0.705628	1.27852	2.18792	0.020176
Bo5g010170	81.2805	74.9689	63.3238	54.9414	52.5615	35.5068
Bo5g019500	55.5296	38.6618	17.9626	40.1121	33.3905	14.6748
Bo5g021910	0	0	0	0	0	0
Bo5g025570	0.140247	0	0.592262	0.051329	0	1.51569
Bo5g025730	0.186132	0.124004	0.212922	0.502351	0.38778	0.27537
Bo5g025790	0.479927	0.630763	0.826529	0.015225	0.444165	0.05651
Bo5g038720	9.2966	7.38051	8.82893	11.7005	7.36289	23.7789
Bo5g043390	0.328771	0.320718	0.529414	0.088898	0.15573	0.865838
Bo5g045110	0	0.291124	0	0	0.062764	0
Bo5g131980	0.032074	0	0	0	0	0
Bo5g133210	0	0	0	0	0	0
Bo5g136570	7.14489	6.51765	5.62624	4.69285	4.30505	4.36414
Bo5g139340	2.72101	1.40465	2.46446	2.52447	2.21344	2.56264
Bo5g139830	0.124396	0.535555	0.020627	0.055943	0.475569	0.039796
Bo5g143460	0.135781	0.032407	0	0	0.033337	0
Bo5g150350	0	0	0	0	0	0
Bo5g155050	0.086539	0	0.05984	0.028965	0.072804	0.134245
Bo5g156410	0.115054	1.1744	0.143371	0.276251	0.946631	0
Bo6g044070	0	0	0.022112	0	0	0
Bo6g067190	0	0	0	0	0	0
Bo6g077030	0	0	0	0	0	0
Bo6g077600	0.122187	0.034591	0.032803	0.218127	0.340783	0.034786
Bo6g081140	0	0.079055	0	0	0.092811	0.053596
Bo6g086910	5.58499	2.95146	6.61549	7.33929	3.57097	5.3403
Bo6g087030	4.67576	6.29091	4.56054	4.67504	6.18029	2.42225
Bo6g095400	0	0	0	0	0	0.042963
Bo6g097180	0	0	0	0.033834	0	0.230199
Bo6g099800	0.114414	0.614404	0.046304	0.853511	0.812078	0.334889
Bo6g099880	0.336151	0.230237	0.496693	0.892852	0.741395	0.746392
Bo6g100940	0.799751	1.35843	1.09475	23.2351	22.0018	16.0079
Bo6g106730	0.096199	0.138214	0.077671	0.032931	0	0.027601
Bo6g109070	0	0	0	0	0	0
Bo6g116800	0	0.058651	0	0	0.066812	0
Bo6g118350	0.007746	0	0	0	0.053594	0
Bo6g118710	2.83384	4.6503	6.71201	0.758328	3.70728	0.907821
Bo6g118730	4.57642	4.65002	2.16818	2.92882	4.06579	0.530994
Bo6g118860	8.39883	4.8112	9.37699	19.7122	10.6605	29.2087
Bo6g122640	0.221358	0.606735	0.299837	1.34209	1.53374	2.04021
Bo7g033260	0.052931	0	0.07492	0.685121	0.088399	0.107176
Bo7g040780	0.326682	0.538936	0.336962	0	0.013098	0
Bo7g050560	0	0	0	0	0	0.036085
Bo7g057770	0.613597	0.457456	1.53502	1.71166	0.767009	12.067
Bo7g063830	53.6481	109.695	39.635	64.1534	106.251	80.4214
Bo7g080730	15.2255	10.8521	9.07881	8.9234	6.51488	8.7801
Bo7g085930	0	0.087651	0.029758	0	0.137659	0
Bo7g087050	0	0	0	0.046213	0	0
Bo7g088650	0.03109	0	0.038675	0.08451	0	0.57895
Bo7g090950	0	0	0	0	0	0
Bo7g091360	4.56001	5.25882	4.07095	3.97896	5.08898	2.82987
Bo7g092680	2.26599	3.45115	14.8675	13.5185	15.2426	22.7193
Bo7g092890	0	0	0.022074	0	0	0
Bo7g095130	0.133807	0.298537	0	0.025112	0.187771	0.018043
Bo7g098110	1.5766	0.86917	1.49402	0.017688	0.261036	0
Bo7g098590	14.6085	8.66965	9.96251	10.4753	8.74648	2.07411
Bo7g099180	54.0703	116.114	38.5621	42.2834	82.5368	24.5214
Bo7g101470	10.9095	9.09343	10.0372	11.1629	8.43986	14.5518
Bo7g105430	0	0	0	0	0	0
Bo7g106240	0	0	0	0	0	0
Bo7g107420	0.764529	0.210089	0.56965	0.45263	0.131358	1.64039
Bo7g108060	0.137259	0.086042	0	0.21241	0.260355	0.037822
Bo7g110400	0	0	0	0	0	0
Bo7g111870	0	0	0	0	0	0
Bo7g116160	0	0	0	0	0	0
Bo7g117140	8.74821	5.51064	13.563	14.7345	9.89035	24.9033
Bo7g117880	0.621017	0.886891	0.574137	0.251877	0.088839	0.371942
Bo7g118450	0.203527	0.50009	0.243474	0.282878	1.52004	0.278063
Bo7g119670	0.050007	0.071492	0.053834	0.065774	0.083933	0.047029
Bo8g030520	0.133863	0	0	0	0	0
Bo8g049720	0	0	0	0	0	0
Bo8g058040	12.7598	7.89565	11.9661	13.7683	7.3796	14.5377
Bo8g058860	17.2364	17.2126	13.9568	13.6561	16.2156	11.6302
Bo8g067590	0	0	0	0	0.057818	0
Bo8g067910	6.03709	1.33655	5.1513	3.66662	0.986571	7.51185
Bo8g068030	1.03463	1.22228	0.109402	0.238072	0.993554	0
Bo8g071580	0	0.524943	0.090856	0.670354	0.553487	0.975115
Bo8g076540	0	0	0	0	0	0
Bo8g077360	0.038415	0	0	0	0.064475	0.074466
Bo8g078940	0.02026	0	0.032962	0	0	0
Bo8g079430	38.316	100.905	15.4541	19.0455	62.4593	8.08111
Bo8g080840	8.35893	8.24112	8.6828	10.9311	8.70615	16.2395
Bo8g082570	0	0	0	0	0	0
Bo8g090160	2.71784	2.11177	1.37253	1.87097	1.72232	1.29401
Bo8g091080	0	0	0	0	0	0
Bo8g091100	0.045192	0	0.008964	0.007735	0.062453	0.033015
Bo8g095170	0	0	0.0296	0	0	0.102488
Bo8g095200	0	0	0	0	0	0
Bo8g095790	2.88347	3.24218	1.75963	1.95819	3.16194	1.73644
Bo8g104210	0	0	0.008705	0.059166	0.159158	0.126391
Bo8g104300	0	0	0.032594	0	0	0.210101
Bo8g104600	0.081934	0	0.101004	0	0.283105	0
Bo8g105490	0.074351	0	0.238739	0.189234	0.552294	0.048043
Bo8g111090	0	0	0.033613	0	0	0.040451
Bo9g004210	2.11512	1.69983	1.53249	3.51886	3.14545	0.75854
Bo9g008370	0	0	0.035751	0	0.186352	0
Bo9g008700	3.81899	4.39234	1.92987	4.03513	3.41085	1.62797
Bo9g008750	0.251027	0.06404	0.072155	0.275856	0.075183	0
Bo9g009020	0.029009	0	0	0	0	0
Bo9g010860	0.395625	0.823137	0.098405	0.22233	0.287098	0.104917
Bo9g014380	0.089367	0.09606	0	0.061033	0.075183	0
Bo9g014610	36.1931	25.5564	22.0403	34.9742	31.4369	8.41441
Bo9g014980	7.96682	3.57177	8.88533	18.2587	7.40298	21.2234
Bo9g018910	0.084345	0	0.055727	0.050247	0.030029	0
Bo9g029530	0	0	0	0.017385	0.085665	0
Bo9g033970	0	0.044721	0.012597	0.042621	0.078755	0
Bo9g044140	0.24785	0	0.027298	0.564269	0.119701	0.48182
Bo9g076410	0.059859	0.045853	0.013555	0.533048	0	0.811787
Bo9g119060	0	0	0	0	0	0
Bo9g123440	0	0	0	0	0	0
Bo9g133340	0	0	0	0	0	0
Bo9g140750	4.00579	0.849432	6.84915	4.47244	1.95293	4.0077
Bo9g147050	0	0	0	0	0	0
Bo9g159830	0.013472	0.032226	0.01085	0.017628	0.112831	0
Bo9g161810	0	0	0	0	0	0
Bo9g163020	3.88338	3.23008	5.16537	6.54181	7.24548	5.92726
Bo9g164230	17.954	31.7617	5.7098	7.1079	13.4926	1.44761
Bo9g165670	0	0	0	0	0	0
Bo9g166000	0	0.033123	0.015576	0	0	0
Bo9g169270	0.136405	0.047306	0.055793	0.081898	0.267499	0.170394
Bo9g171130	0.624124	0.642641	0.329284	0.360167	0.82988	0.134527
Bo9g172290	0.180978	0	0.193456	0.7259	0.424292	5.48422
Bo9g175680	0	0	0	0	0	0

## Sheet: B.napus
The expression data of R2R3-MYB genes in green and purple leaves of B.napus
B.napus	B.na_G1	B.na_G2	B.na_P1	B.na_P2
BnaA01G0012300ZS	0	0.132468	0.63466	0.222311
BnaA01G0016100ZS	4.62142	4.79496	14.6358	20.9977
BnaA01G0033400ZS	2.92993	3.43996	1.55274	2.45704
BnaA01G0045100ZS	0	0	0	0
BnaA01G0088600ZS	0	0	0	0
BnaA01G0097700ZS	0	0	0	0
BnaA01G0115800ZS	0.033719	0.122472	0.525159	0.203496
BnaA01G0125600ZS	0.045338	0.115275	0.082853	0.173339
BnaA01G0174800ZS	0	0	0	0
BnaA01G0214800ZS	1.54559	0.690084	2.12467	1.80118
BnaA01G0285200ZS	0.126565	0.280149	0.395393	0.595772
BnaA01G0293200ZS	0	0	0	0
BnaA01G0357100ZS	0	0	0	0
BnaA01G0359600ZS	0	0	0	0
BnaA01G0364600ZS	0	0	0	0
BnaA01G0365200ZS	0	0	0	0
BnaA01G0373700ZS	0.822933	0.400115	0	0
BnaA01G0383000ZS	0.330375	0.184717	0.908895	0.781252
BnaA01G0390700ZS	0	0	0.051515	0.118151
BnaA01G0411600ZS	0	0	0	0
BnaA01G0418000ZS	0.087347	0	2.62404	3.09215
BnaA02G0045300ZS	0.086826	0.077019	0.600552	0.988182
BnaA02G0055400ZS	0	0	0	0
BnaA02G0065300ZS	0.649585	1.00844	0.941429	1.98965
BnaA02G0071700ZS	0.097585	0.15083	0.062761	0.202268
BnaA02G0096400ZS	0	0	0.093782	0
BnaA02G0102700ZS	0.187717	0.297582	0.095069	0.592183
BnaA02G0108000ZS	0	0	0	0
BnaA02G0116700ZS	0	0	0	0
BnaA02G0124600ZS	0	0	0	0
BnaA02G0130400ZS	0	0	0.034371	0
BnaA02G0144200ZS	0.129248	0	0.379592	0.256336
BnaA02G0160600ZS	0.112586	0.255337	0	0
BnaA02G0172700ZS	0	0	0	0
BnaA02G0206500ZS	0.081954	0.252636	0	0
BnaA02G0211300ZS	0	0	0	0
BnaA02G0212400ZS	9.40371	6.03209	0	0
BnaA02G0325000ZS	0.526192	0.617352	1.35333	0.936303
BnaA02G0350200ZS	0.530345	0.558492	3.33453	3.885
BnaA02G0351300ZS	0.111843	0	0	0
BnaA02G0357000ZS	0.019258	0.038333	0	0
BnaA02G0368600ZS	0.123543	0	0	0
BnaA02G0378200ZS	0	0	0	0
BnaA02G0391300ZS	5.07924	3.80827	0.48983	0.676628
BnaA02G0394700ZS	0.347222	0.47928	0.037243	0.05198
BnaA02G0400500ZS	0	0	0.085226	0.047756
BnaA02G0414800ZS	0	0	0	0
BnaA03G0028700ZS	2.71391	3.61647	4.33115	3.53411
BnaA03G0039700ZS	0	0	0	0
BnaA03G0044500ZS	1.17495	1.08802	1.1506	0.353747
BnaA03G0050300ZS	0.450812	0.474229	0.087278	0.099487
BnaA03G0058400ZS	0	0	0	0
BnaA03G0062900ZS	2.30582	2.28703	4.96924	6.12462
BnaA03G0071300ZS	0	0	0.200573	0.083682
BnaA03G0075300ZS	0	0	0	0
BnaA03G0101100ZS	0.111155	0.096135	0.121931	0.207355
BnaA03G0101200ZS	0	0	0.12922	0.234312
BnaA03G0104500ZS	0	0	0	0
BnaA03G0123300ZS	0	0	0	0
BnaA03G0126500ZS	0	0	0	0
BnaA03G0134400ZS	0.127296	0	0.620173	0
BnaA03G0135900ZS	0	0	0	0
BnaA03G0150400ZS	0	0	0.058053	0
BnaA03G0176500ZS	0	0	0.044413	0.092647
BnaA03G0180300ZS	35.9628	29.4228	23.7726	34.5551
BnaA03G0227800ZS	2.40545	1.9735	0.42055	0.278686
BnaA03G0236300ZS	0.474556	0.271578	0.32875	0.305766
BnaA03G0250900ZS	1.9426	1.32079	2.07465	2.54004
BnaA03G0283300ZS	0	0.085283	0.206342	0.50147
BnaA03G0303900ZS	0.063533	0.07491	0.113741	0.204179
BnaA03G0312000ZS	0.041942	0.244934	0	0
BnaA03G0314300ZS	0.013375	0	0	0
BnaA03G0330000ZS	0	0	0	0
BnaA03G0375700ZS	0	0	0	0
BnaA03G0376600ZS	0	0.059626	0.051421	0
BnaA03G0378900ZS	0	0	0	0
BnaA03G0399200ZS	4.87778	5.09836	3.04741	7.27258
BnaA03G0404300ZS	0.513468	0	14.0167	2.81448
BnaA03G0408700ZS	11.4222	9.35613	4.55787	2.88426
BnaA03G0414300ZS	0.128135	0	0	0.147059
BnaA03G0424300ZS	1.74812	0.707035	0.241526	1.35809
BnaA03G0442800ZS	0	0	0	0
BnaA03G0449900ZS	0	0	0	0
BnaA03G0460800ZS	0	0	0	0
BnaA03G0467300ZS	0.292196	0.115155	0.114481	0
BnaA03G0487400ZS	0	0	0	0
BnaA03G0537100ZS	0	0	0	0
BnaA03G0547300ZS	3.17476	3.04552	0.583513	0.291935
BnaA03G0561500ZS	0	0	0.070974	0.11426
BnaA04G0011300ZS	0.198077	0.119246	0.956814	0.631887
BnaA04G0109500ZS	0.111161	0	0	0
BnaA04G0117700ZS	0	0	0	0
BnaA04G0117800ZS	0	0	0	0
BnaA04G0118700ZS	0	0	0	0
BnaA04G0152800ZS	0.657874	0.633935	0.572898	0.653067
BnaA04G0202800ZS	0	0	0	0.046061
BnaA04G0209400ZS	0	0	0	0
BnaA04G0236700ZS	0	0	0	0
BnaA04G0297200ZS	0	0	0	0
BnaA05G0004800ZS	6.49593	6.22152	3.7894	6.09199
BnaA05G0006600ZS	0	0.103515	0.15916	0.420347
BnaA05G0062900ZS	1.02313	0.954776	0.897762	0.197987
BnaA05G0077400ZS	30.2394	27.879	24.4406	40.4966
BnaA05G0083300ZS	0	0	0.062086	0.198379
BnaA05G0117400ZS	0	0	0	0
BnaA05G0127700ZS	0	0	0	0
BnaA05G0412600ZS	0	0	0	0
BnaA05G0415900ZS	0	0	0	0
BnaA05G0423500ZS	0.219269	0	0.350035	0.356592
BnaA05G0433800ZS	0	0	0	0
BnaA05G0442000ZS	1.0015	0.8877	0.584205	0.78065
BnaA05G0452900ZS	0.274792	0	0.190454	0.558605
BnaA05G0465300ZS	0	0	0	0.030868
BnaA05G0498400ZS	0	0	0	0.010617
BnaA06G0057600ZS	0.036967	0.046	0.392293	0.07739
BnaA06G0093300ZS	6.58892	6.49846	10.286	13.7871
BnaA06G0111600ZS	0	0	0	0
BnaA06G0129300ZS	0.009922	0.012917	0.000518	0.116884
BnaA06G0129400ZS	0.489291	0.550378	11.6405	12.7756
BnaA06G0163800ZS	0	0	0	0
BnaA06G0183200ZS	0.332701	0.745893	0.467675	1.81984
BnaA06G0276600ZS	0	0	0	0
BnaA06G0301700ZS	0	0	0	0
BnaA06G0307000ZS	0	0	0.046505	0
BnaA06G0344100ZS	0	0.057008	0	0
BnaA06G0355400ZS	0	0	0.008015	0.014462
BnaA06G0357300ZS	5.8711	5.80874	5.58914	14.3386
BnaA06G0369800ZS	0	0	0	0
BnaA06G0377200ZS	0.275508	0.134035	0.93505	0.66917
BnaA06G0380800ZS	0	0	0	0
BnaA06G0401300ZS	1.66768	1.92201	1.25404	2.66432
BnaA06G0451000ZS	4.79169	4.87938	3.73773	6.28847
BnaA07G0069300ZS	0	0	0	0
BnaA07G0079700ZS	0	0	0	0
BnaA07G0105500ZS	0.255957	0	0.173427	0.177101
BnaA07G0121400ZS	1.90363	1.21622	1.94906	2.35461
BnaA07G0141400ZS	6.67299	3.71126	6.16656	6.4283
BnaA07G0152700ZS	0	0	0	0
BnaA07G0183000ZS	0	0	0	0
BnaA07G0211900ZS	0	0	0	0
BnaA07G0214900ZS	0	0	0.150187	0
BnaA07G0232100ZS	0	0	0	0
BnaA07G0250700ZS	3.80231	4.80408	3.0696	4.36831
BnaA07G0271100ZS	0	0	0	0
BnaA07G0275800ZS	0	0	0	0
BnaA07G0285700ZS	0.245777	0.419304	0.415201	0.867495
BnaA07G0286900ZS	0.049112	0.047826	0.841704	1.34078
BnaA07G0287000ZS	0.850524	0.156886	8.64383	11.8763
BnaA07G0300300ZS	0	0	0	0
BnaA07G0310500ZS	0	0	0	0
BnaA07G0338500ZS	0.195749	0	0.022358	0.054775
BnaA07G0380900ZS	0.059064	0.392168	0.063382	0.363928
BnaA08G0000600ZS	0	0	0	0
BnaA08G0077800ZS	0.079359	0	0.094261	0.095604
BnaA08G0106500ZS	0	0	0	0
BnaA08G0111700ZS	0	0.008532	0.046141	0.115673
BnaA08G0121500ZS	0.074008	0.063349	0	0.065425
BnaA08G0141500ZS	0	0	0	0
BnaA08G0186000ZS	1.04612	0	1.71341	5.28796
BnaA08G0200500ZS	3.65922	5.08707	7.07779	11.8483
BnaA08G0231200ZS	0	0	0	0
BnaA08G0255600ZS	0	0	0.095378	0
BnaA08G0255700ZS	0	0	0	0
BnaA08G0259100ZS	0.210272	0	0.179912	0.052941
BnaA08G0292400ZS	0	0	0	0
BnaA08G0297800ZS	2.75015	5.98406	3.86761	9.49037
BnaA09G0021000ZS	0.75983	0.584689	0.807203	0.202491
BnaA09G0040300ZS	0	0	0	0
BnaA09G0040500ZS	0	0.107199	0	0
BnaA09G0042900ZS	0.475935	0.5414	2.10035	0.420692
BnaA09G0043400ZS	0	0	0	0
BnaA09G0045600ZS	0	0	0	0
BnaA09G0051900ZS	5.014	4.86542	0.243334	0.342205
BnaA09G0060200ZS	0	0	0.200988	0
BnaA09G0073800ZS	0	0.060455	0	0
BnaA09G0078800ZS	1.00776	1.01005	1.55362	1.19113
BnaA09G0092700ZS	0	0	0.088649	0
BnaA09G0135900ZS	0	0.064346	0.059605	0
BnaA09G0147200ZS	0.067689	0	0.072638	0
BnaA09G0168100ZS	0	0	0	0
BnaA09G0232400ZS	0	0	0.051599	0
BnaA09G0375900ZS	0	0	0	0
BnaA09G0435900ZS	0	0	0.369799	0
BnaA09G0459900ZS	1.10046	1.21082	4.46401	2.19009
BnaA09G0468500ZS	4.40395	4.31599	3.41704	1.7652
BnaA09G0486800ZS	2.59382	2.23169	1.47833	1.17491
BnaA09G0494100ZS	0	0	0	0
BnaA09G0514500ZS	1.37298	1.60057	1.14283	0.690332
BnaA09G0549900ZS	0	0	0	0
BnaA09G0555100ZS	0.263642	0	0.537716	0.172899
BnaA09G0612500ZS	0.043263	0.046035	0	0
BnaA09G0615900ZS	0	0.125974	0.016598	0.189905
BnaA09G0622200ZS	0	0.292147	0.26401	1.77195
BnaA10G0043200ZS	4.36794	1.29985	4.14238	3.60248
BnaA10G0111500ZS	0	0	0	0
BnaA10G0152800ZS	0.996779	1.33035	0.904785	2.75746
BnaA10G0160500ZS	0	0	0	0
BnaA10G0192000ZS	0.047141	0	0	0
BnaA10G0200700ZS	1.81028	3.01206	1.91868	2.41569
BnaA10G0209700ZS	4.10281	4.1822	3.27565	4.38894
BnaA10G0213300ZS	0	0	0.076014	0
BnaA10G0226500ZS	0.099654	0.214305	0.311856	0.364465
BnaA10G0234800ZS	2.23969	2.3548	1.86834	0.775631
BnaA10G0264000ZS	0.144532	0.162725	0.078344	0.394474
BnaC01G0018900ZS	5.35436	3.83442	9.33784	12.649
BnaC01G0038400ZS	8.67633	5.63421	8.11069	15.3346
BnaC01G0051400ZS	0	0	0	0
BnaC01G0107500ZS	0	0	0	0
BnaC01G0119400ZS	0	0	0	0
BnaC01G0141400ZS	0.224643	0.548698	0.086059	0.366191
BnaC01G0155900ZS	0.15762	0.118336	0.071815	0.056671
BnaC01G0191600ZS	0.014605	0	0	0
BnaC01G0271000ZS	0.390592	0.156223	1.14267	0.905589
BnaC01G0348700ZS	0.118977	0.092477	0	0.279522
BnaC01G0362000ZS	0	0	0	0
BnaC01G0443900ZS	0	0	0	0
BnaC01G0448800ZS	0	0	0	0
BnaC01G0455300ZS	0	0	0	0
BnaC01G0455800ZS	0	0	0.089645	0
BnaC01G0466600ZS	0	0	0.88369	1.16522
BnaC01G0480900ZS	1.6797	1.08841	0.079158	0.22508
BnaC01G0482700ZS	0.839814	0.338832	0.088889	0.152839
BnaC01G0487800ZS	0	0	0	0.002978
BnaC01G0497100ZS	6.71221	6.82931	2.94499	2.22609
BnaC01G0503800ZS	0	0	0	0
BnaC02G0052100ZS	0.208049	0.430544	0	0
BnaC02G0061300ZS	0	0	0	0
BnaC02G0064900ZS	0	0	0	0
BnaC02G0068100ZS	8.99659	8.57986	4.94805	3.10284
BnaC02G0075300ZS	1.23287	1.10504	0	0.091227
BnaC02G0083300ZS	0.723338	0.178773	0	0
BnaC02G0115900ZS	0	0	0.064311	0.098188
BnaC02G0124300ZS	0	0.040305	0	0
BnaC02G0132000ZS	0	0	0	0
BnaC02G0143300ZS	0	0	0	0
BnaC02G0205500ZS	15.5076	16.6705	8.18576	12.8234
BnaC02G0234600ZS	0.044782	0.047529	0.005866	0.006171
BnaC02G0276500ZS	0.188365	0.045692	0.227606	0.170702
BnaC02G0280400ZS	0.075642	0.193323	0.048221	0.084665
BnaC02G0282200ZS	0	0	0.012554	0
BnaC02G0283700ZS	10.1691	8.76349	8.61298	5.11521
BnaC02G0438100ZS	1.63144	2.68131	1.31849	0.804485
BnaC02G0472600ZS	0.98574	1.01458	1.50642	1.55065
BnaC02G0480200ZS	0	0	0	0
BnaC02G0486400ZS	0	0	0	0
BnaC02G0491800ZS	0	0.041162	0	0
BnaC02G0494200ZS	0	0	0.063344	0.05609
BnaC02G0506000ZS	0	0.062568	0.111013	0
BnaC02G0523100ZS	0.868726	0.318225	0.530569	0.283111
BnaC02G0523300ZS	11.5995	6.897	12.6792	15.4274
BnaC02G0527500ZS	12.0469	11.8643	7.21149	8.28626
BnaC02G0550800ZS	0.057107	0	0	0
BnaC02G0553100ZS	3.49109	2.18313	2.39018	4.38966
BnaC03G0035500ZS	0.643614	0.622437	1.31052	0.583736
BnaC03G0046800ZS	0	0	0	0
BnaC03G0051600ZS	1.34072	1.17647	0.627025	0.448837
BnaC03G0058300ZS	0.499686	0.15847	0.599486	0.523653
BnaC03G0067200ZS	0	0	0	0
BnaC03G0072100ZS	0.372916	0.631909	4.59957	2.69293
BnaC03G0085900ZS	0.060199	0	0	0
BnaC03G0115000ZS	0.205207	0.386361	0.115041	0.563313
BnaC03G0120800ZS	0	0	0	0
BnaC03G0128000ZS	0	0	0	0
BnaC03G0142900ZS	0.001823	0.060135	0	0
BnaC03G0146800ZS	0	0	0	0
BnaC03G0156200ZS	0.344379	0.21777	0.184778	0
BnaC03G0176400ZS	0	0	0	0
BnaC03G0181800ZS	0	0	0	0
BnaC03G0206200ZS	0	0	0.063806	0
BnaC03G0211100ZS	9.34404	9.45114	5.19718	10.7707
BnaC03G0268000ZS	1.19671	1.25015	0.517517	0.676878
BnaC03G0279300ZS	0.554885	0.551784	0.964821	0.480815
BnaC03G0298100ZS	1.35225	1.66537	1.92058	4.13324
BnaC03G0340900ZS	0.142625	0	0	0
BnaC03G0364200ZS	0.385697	0.601725	1.81419	1.48866
BnaC03G0373800ZS	0.046427	0.123551	0.271307	0
BnaC03G0377300ZS	0	0	0.059076	0
BnaC03G0378300ZS	0.408018	0.589137	0.713669	0.5214
BnaC03G0459500ZS	0	0	0	0
BnaC03G0461400ZS	0.417088	0.755921	0.632743	0.62342
BnaC03G0464700ZS	0	0	0	0
BnaC03G0524100ZS	0	0	0	0
BnaC03G0554000ZS	1.04092	0.830362	0.7765	2.21555
BnaC03G0555400ZS	0.058625	0	0	0
BnaC03G0607300ZS	0.561272	0.616967	0.735475	3.35324
BnaC03G0669700ZS	4.62293	4.90096	2.06672	4.74283
BnaC03G0689100ZS	1.11163	1.15208	1.00921	0.924217
BnaC03G0706500ZS	0	0.066577	0	0
BnaC03G0722300ZS	0.095614	0	0.051301	0
BnaC03G0731300ZS	0.039632	0	0	0
BnaC03G0754500ZS	0	0	0	0
BnaC03G0817300ZS	0	0	0	0
BnaC04G0005700ZS	2.8518	1.02677	3.77728	2.79191
BnaC04G0007900ZS	0	0	0.06138	0.064021
BnaC04G0069000ZS	1.96685	1.52835	0.926853	0.307965
BnaC04G0090000ZS	29.8189	30.0708	41.4873	42.8487
BnaC04G0146400ZS	0	0	0	0
BnaC04G0209800ZS	0	0	0	0
BnaC04G0269900ZS	0.033006	0.087181	0	0.018106
BnaC04G0270000ZS	0	0	0	0
BnaC04G0335800ZS	0	0	0	0
BnaC04G0392300ZS	0	0	0	0
BnaC04G0402700ZS	0	0	0	0
BnaC04G0403700ZS	0	0	0	0
BnaC04G0404300ZS	0	0	0	0
BnaC04G0404400ZS	0	0	0	0
BnaC04G0445200ZS	3.17411	0.545234	3.22049	1.24782
BnaC04G0508800ZS	0	0	0.067955	0.044766
BnaC04G0518200ZS	0	0	0	0
BnaC04G0552100ZS	0	0	0.085769	0
BnaC04G0614300ZS	0	0	0	0
BnaC05G0044400ZS	10.4773	5.58166	9.09973	8.66871
BnaC05G0065800ZS	0.856436	1.10476	1.18505	2.09951
BnaC05G0072600ZS	0	0.128708	0.259506	0.103981
BnaC05G0075300ZS	0	0	0	0
BnaC05G0114500ZS	4.73572	5.61817	12.9464	15.57
BnaC05G0137500ZS	0	0	0	0
BnaC05G0156000ZS	0.086675	0.2101	0	0
BnaC05G0218800ZS	0.103229	0	0	0
BnaC05G0464600ZS	0	0	0	0
BnaC05G0468000ZS	0	0	0	0
BnaC05G0475500ZS	0	0.105213	0.115037	0
BnaC05G0488100ZS	1.48059	2.12539	2.2996	2.23114
BnaC05G0504500ZS	1.69696	1.79043	1.55605	1.82901
BnaC05G0511100ZS	0.187666	0.475921	0.458599	0.203291
BnaC05G0525300ZS	0	0	0	0
BnaC05G0559400ZS	0	0	0	0
BnaC06G0099100ZS	0	0	0	0
BnaC06G0181400ZS	0.599954	0.607453	0.995067	1.17913
BnaC06G0223400ZS	0	0	0	0
BnaC06G0229100ZS	0	0.100018	0.062354	0.104265
BnaC06G0250900ZS	0	0	0.261151	0.243679
BnaC06G0276600ZS	10.4009	12.0537	1.74912	2.58458
BnaC06G0278200ZS	0.668194	0.811489	0.138414	0.162376
BnaC06G0306800ZS	0.108	0	0.094666	0
BnaC06G0327500ZS	0.290934	0.057815	0.196647	0.139559
BnaC06G0328400ZS	0.117948	0.25755	0.082709	0.184627
BnaC06G0328700ZS	0	0.041287	0.037169	0
BnaC06G0329100ZS	0.668753	0.528166	9.57394	0.756707
BnaC06G0347100ZS	0	0	0	0
BnaC06G0360600ZS	0	0	0	0
BnaC06G0398100ZS	0.093833	0.094566	0.050346	0
BnaC06G0404100ZS	0	0	0	0
BnaC06G0404200ZS	0	0	0	0
BnaC06G0407500ZS	1.99659	4.07845	0.507516	0.341428
BnaC06G0407800ZS	0.057283	0.045347	0.060011	0.067445
BnaC06G0407900ZS	0.58937	0.171335	0.250314	0.100392
BnaC06G0409400ZS	0.388986	0.869283	4.81579	9.79497
BnaC06G0447900ZS	0.168626	0.580536	0.217017	0.564898
BnaC07G0104400ZS	0	0	0	0
BnaC07G0123100ZS	0	0	0	0
BnaC07G0158200ZS	0	0	0.188031	0.12399
BnaC07G0178800ZS	0.590688	0.511398	0.548704	0.523459
BnaC07G0205300ZS	4.54625	4.28833	2.69905	3.48645
BnaC07G0280300ZS	0.117536	0.312692	0.585291	0.825163
BnaC07G0309800ZS	0	0	0	0
BnaC07G0310800ZS	0	0	0	0
BnaC07G0314000ZS	0	0	0.109372	0
BnaC07G0316500ZS	0.467853	0.424465	1.56376	2.35412
BnaC07G0322500ZS	0	0	0.15249	0
BnaC07G0337400ZS	0	0	0	0
BnaC07G0351100ZS	0	0	0	0
BnaC07G0376700ZS	7.60159	3.79287	34.7506	16.096
BnaC07G0381200ZS	9.74299	8.06098	4.10846	2.31038
BnaC07G0386400ZS	2.90718	3.06205	2.28266	6.41448
BnaC07G0397600ZS	3.17028	2.88843	2.07277	1.8426
BnaC07G0417700ZS	0	0	0	0
BnaC07G0425500ZS	0	0	0	0
BnaC07G0443100ZS	0	0	0.17739	0.197955
BnaC07G0465900ZS	0	0	0	0.133717
BnaC07G0480700ZS	0	0	0	0
BnaC07G0513900ZS	0.00687	0	0	0
BnaC07G0537000ZS	0.340758	0.073654	0	0.507734
BnaC07G0548300ZS	1.22544	1.31663	1.15171	1.34058
BnaC08G0110000ZS	0	0	0	0
BnaC08G0154600ZS	0	0	0	0
BnaC08G0189000ZS	3.70556	5.40322	4.01693	15.3552
BnaC08G0196500ZS	0	0	0	0
BnaC08G0242900ZS	0.008383	0.025159	0.050977	0.031589
BnaC08G0248000ZS	0.138203	0	0.162623	0.19336
BnaC08G0283900ZS	0	0	0	0
BnaC08G0302800ZS	0.126114	0.36844	0	0.108169
BnaC08G0303200ZS	0	0	0	0
BnaC08G0324200ZS	3.14464	4.01109	3.50386	4.10375
BnaC08G0332900ZS	0	0	0	0
BnaC08G0356600ZS	0.618153	0.400895	0.64306	1.43396
BnaC08G0396200ZS	0	0	0	0
BnaC08G0401900ZS	1.76175	1.36417	1.95111	0.783046
BnaC08G0471400ZS	0.089176	0	0	0
BnaC08G0478700ZS	0.10767	0.211911	0	0
BnaC09G0004300ZS	0.549442	0.789256	1.22971	0.918744
BnaC09G0025700ZS	0	0	0	0
BnaC09G0028400ZS	0.283809	0.219318	1.49473	3.53118
BnaC09G0028900ZS	0	0	0	0
BnaC09G0031300ZS	0	0	0	0
BnaC09G0038300ZS	2.08952	2.01418	1.25526	1.81391
BnaC09G0048600ZS	0	0	0.100611	0.209881
BnaC09G0064100ZS	0	0	0	0
BnaC09G0070500ZS	0.913484	1.97766	3.47866	5.0942
BnaC09G0089800ZS	0	0	0.419517	0
BnaC09G0145600ZS	0	0	0	0
BnaC09G0159600ZS	0	0.227758	0.138673	0
BnaC09G0187600ZS	0	0	0	0.097536
BnaC09G0375800ZS	0	0	0	0
BnaC09G0389800ZS	0	0	0	0
BnaC09G0409400ZS	0	0	0	0.057935
BnaC09G0432300ZS	5.63279	4.16471	2.64005	6.95154
BnaC09G0443500ZS	0	0	0.061776	0
BnaC09G0486800ZS	0.193153	0.080542	0.126323	0
BnaC09G0498300ZS	0.804486	1.21261	0.830978	1.50884
BnaC09G0510400ZS	3.3767	3.27665	4.04566	4.30651
BnaC09G0519000ZS	0	0	0	0
BnaC09G0531900ZS	0.267772	0.293037	0.374099	0.108521
BnaC09G0541300ZS	2.03431	1.29384	1.59181	0.516748
BnaC09G0555000ZS	0	0	0	0
BnaC09G0578500ZS	0	0	0	0
Bnascaffold0025G0021400ZS	0	0	0	0.026014
Bnascaffold0025G0032600ZS	0.282287	0.113374	0.06561	0.406233
Bnascaffold0026G0016900ZS	0	0	0	0
Bnascaffold0026G0021300ZS	0.054197	0.205525	0.091892	0
Bnascaffold0026G0057600ZS	0	0	0	0
Bnascaffold0027G0000600ZS	0	0	0.078956	0
Bnascaffold1095G0000200ZS	0	0	0	0
Bnascaffold2276G0000100ZS	0	0	0	0
Bnascaffold2366G0000200ZS	0.068443	0	0.153254	0.051272

## Sheet: B.juncea
The expression data of R2R3-MYB genes in green and purple leaves of B.juncea
B.juncea	G-1	G-2	G-3	P-1	P-2	P-3
BjuA01g00250S	1.25877	0.996725	1.24188	1.28319	0	0.886137
BjuA01g02330S	0	0	0	0	0	0
BjuA01g03290S	3.14788	2.2569	3.15621	2.11202	0.183488	0.843251
BjuA01g03390S	2.93287	3.45343	2.74314	3.32374	3.25065	2.49314
BjuA01g04830S	0.881685	1.28193	1.72262	0.629205	0.840433	0.732784
BjuA01g05340S	2.63785	7.08366	1.54892	1.74748	1.83703	4.13394
BjuA01g05400S	0	0	0	0	0	0
BjuA01g06100S	0	0	0	0	0	0
BjuA01g06450S	0	0	0	0	0	0
BjuA01g13020S	0	0	0	0	0	0
BjuA01g13880S	0	0.213047	0	0.057502	0	0
BjuA01g23470S	3.0976	2.04639	3.28869	1.0298	0.268345	0.271144
BjuA01g29890S	2.80331	2.65572	4.07449	3.20499	1.80051	2.38929
BjuA01g32430S	0	0	0	0	0	0
BjuA01g33280S	0.408701	0.323746	0	0	0.115519	0
BjuA01g34970S	0	0	0	0	0	0
BjuA01g35890S	0	0	0	0	0	0
BjuA01g40560S	6.34424	5.43014	3.37702	1.72665	5.07937	6.3755
BjuA01g42370S	0	0	0	0	0	0
BjuA01g42740S	0	0	0	0	0	0
BjuA02g00540S	0	0	0.063862	0	0	0
BjuA02g02090S	1.87347	2.56735	2.45164	0.933915	0.14462	0.426562
BjuA02g02620S	35.897	31.7502	43.2955	27.7018	15.9697	13.479
BjuA02g02970S	1.5979	3.37562	3.55674	2.77287	1.42613	0.351983
BjuA02g04330S	0	0	0	0	0	0
BjuA02g05310S	0	0	0	0	0	0
BjuA02g06350S	0	0	0	0	0	0
BjuA02g06900S	0.674972	1.69208	0.341264	0.170925	0.048422	0.673105
BjuA02g09490S	0.689025	0.632204	2.78154	0.476148	0.035689	0
BjuA02g17970S	0	0	0	0	0	0
BjuA02g17980S	0	0	0	0	0	0
BjuA02g21880S	18.4857	10.9973	12.3651	1.48222	0.214798	0.072406
BjuA02g22180S	0	0	0.054576	0	0	0
BjuA02g22520S	0	0	0	0	0	0
BjuA02g26020S	0	0	0	0	0	0
BjuA02g27310S	0	0	0.409651	0	0	0
BjuA02g29010S	1.39285	0.85888	10.5603	3.78733	0	0.906302
BjuA02g30560S	0	0	0	0	0	0
BjuA02g31080S	0	0	0	0	0	0
BjuA02g31930S	0	0	0	0	0	0
BjuA02g32650S	0	0	0	0	0	0
BjuA02g33150S	0.642735	1.72849	0.85868	1.18229	0	0.366467
BjuA02g33800S	0	0	0.064183	0	0	0
BjuA02g36440S	0.238492	0	0.178326	0	0	0
BjuA02g37030S	2.38607	2.31358	1.54506	0.107509	0.121623	0.154257
BjuA02g37660S	3.38126	3.08514	3.98626	2.27304	0.46593	1.78663
BjuA02g37960S	0	0	0	0	0	0
BjuA02g39010S	0.072711	0	0.061096	0.254517	0	0
BjuA02g40000S	0.091574	0.067102	0.346829	0	0	0
BjuA03g03860S	0.075468	0.417833	0.149976	0.799507	0.14818	0.604681
BjuA03g05370S	0.797432	0.843302	0.704153	0	0.228746	0.325794
BjuA03g06720S	0	0	0	0	0	0
BjuA03g10480S	0	0	0	0	0	0
BjuA03g12500S	0.23472	0.225139	0	0	0	0
BjuA03g13120S	0.12397	0	0.061797	0.161644	0	0.231546
BjuA03g14050S	0	0	0	0	0	0
BjuA03g14690S	0	0	0	0	0	0
BjuA03g16480S	2.99441	2.65815	4.75321	2.65462	3.02916	2.29732
BjuA03g17420S	2.37555	3.94318	9.01352	1.20956	0	0.179594
BjuA03g17960S	27.9242	6.10993	50.0485	26.3314	5.78324	10.5296
BjuA03g18360S	0	0	2.57381	1.758	0	0
BjuA03g18910S	2.33021	1.42528	1.94752	0.182219	1.23663	1.82567
BjuA03g21160S	0	0	0	0	0	0
BjuA03g21390S	0	0	0	0	0	0
BjuA03g21480S	0	0	0	0	0	0
BjuA03g25970S	0	0	0	0	0	0
BjuA03g27520S	0	0	0	0	0	0
BjuA03g27780S	0.062849	0.550672	0.081246	0	0	0
BjuA03g28580S	0	0.270539	0.241493	0	0	0
BjuA03g30600S	0	0	0	0	0	0.124407
BjuA03g33800S	1.5428	0.935949	1.7561	1.84062	0.685251	0.127385
BjuA03g35200S	1.15579	0.701816	1.254	0.832406	1.24428	1.6444
BjuA03g36010S	1.27614	0.614815	0.798117	0.231912	0.315709	0
BjuA03g40420S	22.416	14.8569	51.7522	34.0538	18.9763	9.42581
BjuA03g40870S	0	0	0	0	0	0
BjuA03g42730S	0	0.18757	0	0	0	0
BjuA03g43250S	0	0	0	0	0	0
BjuA03g44720S	0	0	0	0	0	0
BjuA03g44860S	0.205564	0	2.28713	0.157773	0	0.112572
BjuA03g45540S	0	0	0	0	0	0
BjuA03g47150S	0	0	0	0	0	0
BjuA03g47780S	0	0	0	0	0	0
BjuA03g48200S	9.69541	8.12406	5.05144	6.5002	5.82313	10.9225
BjuA03g50680S	0	0	0	0	0	0
BjuA03g51820S	1.04529	0.605715	0.20344	0.580348	0.126049	0.542384
BjuA03g53390S	0.185489	0.108793	1.51231	0	0.028946	0
BjuA03g54790S	7.60262	0.818772	10.5117	2.06959	0	0.334311
BjuA04g01030S	0	0	0.279863	0.400676	0.327365	0
BjuA04g10470S	0	0	0	0	0	0
BjuA04g11030S	0	0	0	0	0	0
BjuA04g11220S	0	0	0	0	0	0
BjuA04g11230S	0	0	0	0	0	0
BjuA04g11330S	0	0	0	0	0	0
BjuA04g14960S	0.560018	0.542017	4.29058	1.48178	0	0.326214
BjuA04g19960S	0	0	0	0	0	0
BjuA04g20650S	0	0	0	0	0	0
BjuA04g23390S	0.203179	0.483031	0.087563	0	0	0
BjuA04g29510S	0	0	0	0	0	0
BjuA05g00170S	1.0463	1.36109	1.10256	0.614106	1.01011	0.270231
BjuA05g00320S	0.065591	0	0.064956	0.143016	0	0.655559
BjuA05g05510S	0.116962	0.586846	1.48409	1.32564	0.145957	0.298893
BjuA05g07070S	38.3803	37.3515	77.7699	83.093	55.9088	55.3312
BjuA05g07650S	0	0.41049	0.148081	0	0	0
BjuA05g11120S	0	0	0	0	0	0
BjuA05g11990S	0	0	0	0	0	0
BjuA05g30720S	0	0	0	0	0	0
BjuA05g31020S	0	0	0	0.744209	0	0.508487
BjuA05g32660S	4.06569	3.37322	5.04252	2.08363	2.44977	1.06742
BjuA05g34130S	1.83129	2.01367	2.50933	1.88781	2.13937	2.55536
BjuA05g36060S	0	0	0	0	0	0
BjuA05g37660S	0	0	0	0	0	0
BjuA05g39330S	0	0	0	0	0	0
BjuA06g00230S	0.865522	1.26973	2.80347	1.6274	0	4.17234
BjuA06g04970S	2.60817	2.63162	4.2961	1.66086	1.70929	2.74762
BjuA06g07000S	0	0	0	0	0	0
BjuA06g07090S	0	0	0	0	0	0
BjuA06g07440S	0.837223	0.364158	0.855916	0.791208	0.21492	0.569965
BjuA06g07690S	2.11953	2.7531	1.83761	1.92508	0.249432	1.56075
BjuA06g08180S	0	0	0	0	0	0
BjuA06g09500S	0	0	0	0	0	0
BjuA06g10620S	0	0	0	0	0	0
BjuA06g14360S	0	0.162244	0	0	0	0
BjuA06g14890S	0	0	0	0	0	0
BjuA06g17360S	0.116621	0.131666	0.379133	0.414596	0	0
BjuA06g17500S	0	0	0	0	0	0
BjuA06g24250S	10.5967	14.4808	7.13759	1.5954	6.63774	8.1769
BjuA06g26440S	0	0	0	0	0	0
BjuA06g29840S	0.383825	0.456632	0.80667	0.938586	0.186128	0.930205
BjuA06g29860S	0	0.388108	0.543197	0	0.391631	0
BjuA06g30000S	0	0	0	0	0	0
BjuA06g33330S	14.2398	4.38609	18.2559	6.16055	3.20064	4.01941
BjuA06g36310S	31.742	34.2225	30.8235	40.3704	66.6195	44.1182
BjuA06g36530S	0.389385	0.269857	0.09697	0	0	0
BjuA07g07090S	0	0	0	0	0	0
BjuA07g08350S	0.061537	0	0.122701	0	0	0
BjuA07g11130S	15.547	21.5981	7.52529	14.2261	31.7443	18.3899
BjuA07g12380S	2.10094	1.66914	2.558	4.19694	4.8928	7.80747
BjuA07g14200S	0	0	0	0	0	0
BjuA07g15290S	11.9906	12.7181	11.2431	25.0738	23.7496	16.3545
BjuA07g18170S	0	0	0	0	0	0
BjuA07g21270S	0	0	0.911058	0.145221	0	0
BjuA07g22940S	0	0	0	0	0	0
BjuA07g24780S	2.09619	3.02603	1.59151	0.193465	1.46616	0.676189
BjuA07g24890S	3.88877	2.10158	5.44435	4.1131	3.93539	4.20271
BjuA07g26760S	0	0	0.148379	0.067962	0	0
BjuA07g27250S	0	0	0	0	0	0
BjuA07g28240S	0.371609	0	0.29762	0	0.041828	0
BjuA07g28310S	0.562698	0	5.15714	0.918323	0.944203	1.11072
BjuA07g29570S	0	0	0	0	0	0
BjuA07g30620S	0	0	0	0	0	0
BjuA07g33310S	0.073959	0.090643	0.097878	0	0	0
BjuA07g33830S	0	0	0	0	0.154497	0
BjuA07g34120S	4.83719	12.4758	3.37571	5.21005	12.3338	21.6068
BjuA07g34130S	0.513259	0.099793	2.91393	4.24344	0.815645	0.738968
BjuA07g34250S	0	0.37106	0	0.240048	0.483969	0.838034
BjuA07g37490S	0.265772	0.601183	0.130275	0	0.065668	0
BjuA08g00070S	0	0	0	0	0	0
BjuA08g08230S	0	0	0	0	0	0
BjuA08g11230S	0	0	0	0	0	0
BjuA08g11940S	0	0	0	0	0	0
BjuA08g12860S	0	0	0	0	0	0
BjuA08g13450S	0	0	0	0	0	0
BjuA08g14880S	0	0	0	0	0	0
BjuA08g18910S	3.7264	4.62852	3.30894	9.29905	4.29923	5.97933
BjuA08g22830S	0	0	1.94376	0.161761	0	0
BjuA08g25170S	0	0	0	0	0	0.186161
BjuA08g25230S	2.8581	3.48433	0.574654	1.57353	2.87385	3.03889
BjuA08g25450S	0.07028	0	0	0	0	0
BjuA08g28720S	8.28884	8.79539	8.80721	9.46103	16.1567	12.3392
BjuA08g28870S	0.399374	0.158254	0.616136	0	0	0
BjuA08g29220S	5.23518	6.56282	1.37963	3.3228	2.27994	6.06892
BjuA09g03690S	0	0	0	0	0	0
BjuA09g07670S	0.138653	0.066568	0.63011	0.24186	0.068518	0
BjuA09g08330S	0.153455	0	0.078322	0	0	0
BjuA09g08570S	0.070301	0	0	0	0	0
BjuA09g08630S	0.286102	0.396813	0	0	0.567098	0.595731
BjuA09g14280S	1.75354	2.17	3.87724	2.36446	1.14636	0.80617
BjuA09g18080S	1.12908	1.44098	2.46202	0.504617	0.245037	2.27662
BjuA09g20020S	0	0	0	0	0	0
BjuA09g20750S	14.1125	15.2401	18.805	9.05712	10.9723	12.0067
BjuA09g22470S	6.75733	10.9118	6.75848	5.31874	1.86547	4.60847
BjuA09g23360S	2.3383	4.75022	3.37414	3.48576	1.95949	5.04542
BjuA09g25890S	0	0	0	0	0	0
BjuA09g31950S	0	0	0	0	0	0
BjuA09g48620S	0	0	0	0	0.174806	0
BjuA09g55590S	0	0	0	0	0	0
BjuA09g57550S	0	0	0	0	0	0
BjuA09g58600S	0	0	0	0	0	0
BjuA09g63130S	0	0	0.29722	0	0	0
BjuA09g64530S	0.335201	0.048693	0	0	0.302221	0
BjuA09g64850S	17.7814	11.57	44.8081	10.3383	3.004	3.80041
BjuA09g66420S	0	0	0.054955	0	0	0
BjuA09g67290S	0.377501	0.067809	0	0	0	0.183513
BjuA09g67830S	0	0	0	0	0	0
BjuA09g68040S	0	0	0	0	0	0
BjuA09g68080S	0.843392	1.2745	1.13212	0.649849	0.6011	0.136458
BjuA09g68380S	0	0	0	0	0	0
BjuA09g68400S	0	0	0	0	0	0
BjuA09g70450S	1.00972	0.908478	3.74736	1.26469	0.306402	1.29538
BjuA10g04210S	2.39369	2.9898	6.92606	4.01591	2.33145	1.30868
BjuA10g10770S	0	0	0	0	0	0
BjuA10g11700S	0	0	0	0	0	0
BjuA10g14780S	6.12516	7.13861	3.8506	4.49044	3.69342	3.93148
BjuA10g15540S	0	0	0	0	0	0
BjuA10g18780S	0	0	0.32038	0	0	0
BjuA10g19600S	17.209	16.4375	8.33766	10.0186	15.0279	16.6057
BjuA10g20840S	0	0	0.252434	0	0	0
BjuA10g22170S	0.305175	0.07044	0.655657	0	0	0
BjuA10g22920S	2.88029	2.91554	4.19436	1.94334	2.65725	3.50924
BjuA10g23870S	0	0	0	0	0	0
BjuB01g02370S	0.693838	0.668271	0.500102	0.696878	0.779501	0.786952
BjuB01g02660S	0	0	0	0	0	0
BjuB01g02920S	0	0	0	0	0	0
BjuB01g04040S	0	0.049256	0.065635	0.049335	0	0
BjuB01g04650S	2.55527	2.94652	2.42481	1.10051	1.68561	2.07214
BjuB01g07420S	1.35004	1.83166	2.61065	1.87659	1.46119	0.764052
BjuB01g07980S	0	0	0	0	0	0
BjuB01g17680S	0	0	0.039337	0	0	0
BjuB01g19280S	0.18793	0.932909	0.360667	0.245861	0.129087	2.21601
BjuB01g27680S	0	0	0	0	0	0
BjuB01g28690S	0	0.7508	0.314287	0	0	0
BjuB01g29060S	0	0	0	0	0	0
BjuB01g33840S	2.36673	1.37948	4.14008	2.26974	0.690564	1.29962
BjuB01g40060S	0	0	0	0	0	0
BjuB01g40920S	0	0	0	0	0	0
BjuB02g04220S	0	0	0	0	0	0
BjuB02g10760S	1.06119	1.73848	2.25379	0	0.855307	0.141846
BjuB02g16130S	0	0	0	0	0.736384	1.25417
BjuB02g27980S	0	0	0	0	0	0
BjuB02g29080S	8.50704	11.2076	6.38214	7.276	5.73282	7.87228
BjuB02g32560S	4.16745	2.82055	3.00285	0.591961	1.67279	2.98379
BjuB02g33340S	0	0	0	0	0	0
BjuB02g36970S	0	0	0	0	0	0
BjuB02g37800S	5.01491	6.5268	3.1921	3.68621	3.24701	4.42334
BjuB02g38830S	4.50688	4.10775	2.71156	0.811578	0.70332	1.01921
BjuB02g39180S	0	0	0	0	0	0
BjuB02g40530S	0.223979	0	0	0	0	0
BjuB02g41240S	4.39006	6.63819	5.18931	7.52483	6.63904	5.08124
BjuB02g43690S	0.214927	0	2.2281	0.300552	0.10621	0.10047
BjuB02g54940S	1.3529	1.27306	1.80615	0.567976	0.213165	0.100681
BjuB02g57040S	0	0	0	0	0	0
BjuB02g57140S	0	0	0	0	0	0
BjuB02g57540S	1.25395	0.575133	3.15409	0.952024	0.552744	0.313362
BjuB02g57760S	2.07936	1.8919	2.19619	1.04916	0.202284	0.953666
BjuB02g58200S	0	0	0	0	0	0
BjuB02g59540S	0	0	0	0	0	0
BjuB02g60670S	0	0	0	0	0	0
BjuB02g61260S	0	0	0	0	0	0
BjuB02g63000S	2.73491	3.10564	4.56429	2.70813	3.06753	3.23313
BjuB02g63960S	5.80778	5.12908	7.11679	2.68346	0.402663	1.45915
BjuB02g64860S	0	0	0.898834	0	0	0.188076
BjuB02g67150S	0	0	0.076528	0	0	0
BjuB02g68250S	0	0	0	0	0	0
BjuB02g70040S	0.507112	0.442608	0	0.114995	0.520575	0.195135
BjuB02g73060S	0	0	0	0	0	0
BjuB02g74980S	0.130373	0.248612	0.067114	1.99507	0.190283	1.64758
BjuB02g75940S	1.41265	0.847959	1.96116	1.43125	0.050081	1.2781
BjuB03g15170S	1.13283	1.81499	0.392265	0.364327	0.145825	2.01111
BjuB03g15350S	4.80591	3.15833	7.68533	3.58738	4.10983	10.4596
BjuB03g15600S	0	0	0.140156	0.27634	0	0
BjuB03g16110S	0.067822	0	0	0	0	0
BjuB03g19930S	0	0	0.360466	0	0	0
BjuB03g21070S	0	0	0	0	0	0
BjuB03g22960S	0.598441	0	1.82747	0.623344	0	0.894852
BjuB03g23030S	0.775299	0.610617	0.425972	0.203265	0.153302	0.194111
BjuB03g24820S	0	0.106964	0.766851	0.693811	0	1.32531
BjuB03g32990S	0	0.375756	0.095215	0	0	0
BjuB03g33970S	2.752	0.863322	3.08878	0.618723	0.466184	1.05061
BjuB03g35980S	0	0.602934	0.182863	0	0	0
BjuB03g36040S	0	0	0	0	0.092868	0.175504
BjuB03g36310S	0	0	0.167454	0	0	0
BjuB03g37020S	0.121391	1.04547	0.747643	0.320517	0.297124	0
BjuB03g38350S	0	0	0.104003	0	0	0
BjuB03g38440S	0.142785	0	0	0	0	0
BjuB03g39880S	1.46274	2.07972	2.58821	2.84127	2.24653	1.45668
BjuB03g40630S	0	0.133251	0	0	0	0
BjuB03g43370S	0	0	0.259616	0.501347	0	0.470653
BjuB03g46080S	4.11479	3.50023	3.62783	1.65771	0.503621	2.37207
BjuB03g47310S	4.12887	7.81325	4.078	7.0319	3.1465	4.33818
BjuB03g50970S	0	0	0	0	0	0
BjuB03g52450S	3.34947	2.67534	0.7258	0.108641	0.092641	0.27325
BjuB03g52510S	1.74343	3.27904	1.44169	1.20129	0.968668	0.233643
BjuB03g52780S	0	0	0	0	0	0
BjuB03g56180S	5.27796	3.57911	6.57899	4.31401	3.91342	3.98332
BjuB03g56320S	0.875765	0	0.149623	0	0	0
BjuB04g10500S	0	0	0	0	0	0
BjuB04g20540S	0.606599	1.25242	0	0	0.171972	0
BjuB04g21270S	0	0	0	0	0	0
BjuB04g26330S	1.74753	2.75304	0.701697	0.609459	0.950492	2.9177
BjuB04g26460S	0	0.179221	0	0	0.119906	0.363773
BjuB04g28130S	0.859802	0.997842	0.267034	0	0.211492	0.180232
BjuB04g28570S	0.869994	0	0.047071	0.246935	0.185719	0
BjuB04g28820S	18.9392	17.1262	23.5943	16.8264	18.8226	19.3341
BjuB04g33980S	0	0	0	0	0	0
BjuB04g35010S	0	0	0	0	0	0
BjuB04g37020S	0.661138	0.407243	0.363768	0	0.145313	0.642603
BjuB04g46450S	2.38203	1.16441	3.11858	1.422	0.053404	0.178445
BjuB04g48230S	1.64294	2.55299	1.49312	0.91017	0.618523	1.25747
BjuB04g48540S	0.062439	0	0.124499	0	0	0
BjuB04g49310S	0.161762	0.166775	0	0	0	0
BjuB04g49450S	0	0	0	0	0	0
BjuB04g50480S	0	0	0	0	0	0
BjuB04g51840S	45.9637	28.0542	45.4755	26.7029	21.126	21.1849
BjuB04g52260S	0.639594	3.86593	0.902762	0.269447	0.437677	2.04154
BjuB04g53490S	0.184611	0	0.051125	0	0	0
BjuB04g53660S	17.954	19.8449	11.0308	17.4011	3.15011	8.12395
BjuB05g04250S	0.580319	0	3.92737	0.063933	0	0.732646
BjuB05g04420S	0	0	0.066184	0	0	0
BjuB05g04710S	0	0	0	0	0	0
BjuB05g04990S	0	0	0.089318	0	0	0
BjuB05g09840S	0	0	0	0	0.085638	0
BjuB05g10740S	0	0	0	16.5131	2.66255	30.9391
BjuB05g11380S	17.2812	16.492	7.78722	6.59753	7.86151	4.01264
BjuB05g14200S	1.89899	2.38238	2.22698	3.97436	1.0416	3.38287
BjuB05g23420S	0	0	0	0	0	0
BjuB05g24890S	0.754145	0.532718	0.627008	0.112203	0	0
BjuB05g28910S	0	0	0	0.166908	0	0
BjuB05g30760S	0	0	0	0	0	0
BjuB05g31830S	0	0	0	0	0	0
BjuB05g33000S	4.0457	3.09666	2.02683	5.09981	4.60039	9.44445
BjuB05g35760S	2.18716	0.980359	17.7494	13.3997	0.645712	5.67341
BjuB05g40320S	0	0	0	0.154162	0	0
BjuB05g41540S	0.146538	0	0.72778	0	0.28554	0
BjuB05g42670S	0	0	0	0	0	0
BjuB05g43710S	1.18421	0.408063	1.20506	0.515603	0.172509	0
BjuB05g47150S	0	0	0	0	0	0
BjuB05g47970S	0	0	0	0	0	0
BjuB05g49650S	0	0.187821	0.067529	0	0.16736	0.084623
BjuB05g58170S	3.29023	3.01399	3.94753	2.68073	3.02518	1.136
BjuB05g59450S	4.28801	4.13209	5.09047	1.74065	4.0823	9.4751
BjuB05g61140S	16.3247	17.5172	16.1681	14.8241	4.18056	11.1088
BjuB05g61500S	0	0	0	0	0	0
BjuB06g01710S	0.394083	0	0.340653	0	0	0.256132
BjuB06g05760S	0	0	0.08273	0.086367	0	0
BjuB06g08450S	0	0	0	0	0	0
BjuB06g09200S	0	0	0	0	0	0
BjuB06g12690S	1.72911	0.840953	3.18688	2.32253	1.56691	2.53888
BjuB06g16810S	8.89881	6.16703	14.9495	2.09604	1.04294	1.38896
BjuB06g16880S	0.883865	1.47796	0.458949	0.801721	1.34236	1.14688
BjuB06g19630S	7.20611	9.60356	11.6126	4.48666	2.94058	3.79934
BjuB06g21520S	0	0	0	0	0	0
BjuB06g24440S	0	0	0	0	0	0
BjuB06g35530S	0.202845	0.509941	0.376724	0	0	0
BjuB06g38390S	0	0	0	0	0	0
BjuB06g39410S	0	0	0	0	0	0
BjuB06g42910S	8.5959	10.5939	10.6472	21.5583	22.6721	14.7398
BjuB06g44220S	0	0	0.253081	0	0	0
BjuB06g44750S	0.157186	0.333175	0	0.32728	0.123623	0.078135
BjuB06g45200S	0	0	0	0	0	0
BjuB06g47840S	1.62073	1.42649	1.13525	0.736586	1.25617	1.28825
BjuB06g47950S	0	0	0	0	0	0
BjuB06g50470S	0	0	0	0	0	0
BjuB06g51030S	33.0693	17.433	58.1119	39.0345	19.5318	11.4886
BjuB06g52710S	0.503466	0.602702	1.68323	0.898892	0.527068	1.88108
BjuB06g57490S	0	0.23837	0	0.169732	0	0.403057
BjuB06g57660S	2.26275	1.24385	3.22285	0.328352	0.041342	0
BjuB07g00490S	0	0	0	0	0	0
BjuB07g14760S	0	0	0.098003	0	0	0
BjuB07g19730S	3.10776	1.35136	3.72664	2.97034	2.68396	1.58268
BjuB07g21560S	0	0	0	0	0	0
BjuB07g29390S	0	0	0	0	0	0
BjuB07g30240S	0	0	0	0	0	0
BjuB07g30260S	0	0	0	0	0	0
BjuB07g30610S	0.591814	0.6202	0.644632	0.186728	0	0
BjuB07g30650S	0	0	0	0	0	0
BjuB07g31540S	1.38823	2.00442	3.77942	0.35778	0.255036	0
BjuB07g32700S	0	0	0	0	0	0
BjuB07g33840S	0	0	0	0	0	0
BjuB07g34150S	0	0	0	0	0	0
BjuB07g34430S	18.4159	17.401	25.6196	6.53208	4.49598	2.34511
BjuB07g34760S	6.23028	8.16061	5.44915	3.0121	0.653555	3.74225
BjuB07g36240S	0	0.08838	0.071575	0.083489	0.283823	0
BjuB07g39730S	0.085506	0.159039	0.092996	0	0.130603	0.943562
BjuB07g40480S	0	0	0	0	0	0
BjuB07g45970S	0	0	0	0	0	0
BjuB07g46240S	0	0	0	0	0	0
BjuB07g46760S	0	0	0	0	0	0
BjuB07g46800S	3.40797	4.77745	2.78895	0.979571	2.18089	3.73606
BjuB07g47430S	1.35644	1.39735	2.00572	1.07243	1.08917	0.64304
BjuB07g48420S	3.11335	3.28829	3.98322	2.82781	1.75515	1.99361
BjuB07g48500S	4.25267	3.61016	4.98571	3.59914	2.54393	4.13304
BjuB07g48810S	0	0	0	0.208982	0	0
BjuB07g49260S	0	0	0	0	0	0
BjuB07g51110S	0	0	0	0	0	0
BjuB07g51670S	1.19584	1.04503	1.5918	0.827488	0.907849	0.363899
BjuB08g01580S	1.25401	1.0027	4.89096	1.87187	0.868728	0.459677
BjuB08g05060S	0.324729	0.280196	0.813946	0	0	1.20429
BjuB08g07110S	0	0	0	0	0	0
BjuB08g07870S	3.55097	4.42531	5.34097	2.75978	3.96049	4.4142
BjuB08g08090S	0	0	0	0	0	0
BjuB08g09870S	10.4664	13.5518	16.7954	26.5155	7.9854	11.4521
BjuB08g10300S	0	0	0	0	0	0
BjuB08g11200S	0	0.172035	0.30156	0	0	0
BjuB08g15660S	15.435	19.7467	7.71362	5.91841	5.05117	23.0195
BjuB08g23830S	0	0.186623	0	0	0.06193	0
BjuB08g26380S	2.73116	0.475282	3.09506	0.806059	0.142354	2.19009
BjuB08g33620S	0.267237	0.573798	0.730606	1.33365	0.298414	1.23195
BjuB08g35960S	0.676433	0.529934	1.42218	0.209644	0.40154	0.101921
BjuB08g37290S	0.876117	1.35318	0.266254	0.442667	0.119235	0.301446
BjuB08g37430S	0	0	0	0	0	0
BjuB08g42840S	47.9265	34.4257	90.2558	81.3202	69.9355	43.3842
BjuB08g43400S	0.0784	0.288815	0	0	0	0.244871
BjuB08g45710S	0.087981	0.026129	0	0	0	0
BjuB08g46400S	0.310426	0.095536	0	0.089948	0	0
BjuB08g48010S	0	0	0	0	0	0
BjuB08g48080S	0	0	1.58971	1.2777	0	0.122342
BjuB08g48800S	0	0	0	0.127745	0	0
BjuB08g49120S	0	0	0	0	0.132972	0
BjuB08g50480S	0	0	0	0	0	0
BjuB08g51070S	0	0	0	0	0	0
BjuB08g51520S	16.3796	12.3838	10.0363	9.38714	5.04528	11.0973
BjuB08g54170S	0	0	0	0	0	0
BjuB08g54550S	0	0	0	0	0	0
BjuB08g55160S	3.45923	2.61572	6.73964	6.57373	1.17906	5.1757
BjuB08g55560S	0	0.199177	0.16003	0	0	0
BjuB08g56340S	0.143991	0.099708	0.209589	0	0	0
BjuB08g56960S	0.254147	0.212271	1.6086	0.600231	0	0.215428
BjuB08g58100S	24.8661	14.1425	23.3659	10.0222	4.321	2.69875
BjuUnng03920S	0	0	0	0	0	0
BjuUnng14470S	0	0	0	0	0	0
BjuUnng20450S	0	0	0	0	0	0
BjuUnng23370S	1.54349	2.67357	0.128583	0.524181	0	2.52069

## Sheet: B.carinata
The expression data of R2R3-MYB genes in green and purple leaves of B.carinata
B.carinata	B.carinata_G1	B.carinata_G2	B.carinata_P1	B.carinata_P2
BcaB01g00066	0.855717	0.68554	0.509082	0.98118
BcaB01g00302	0	0	0	0
BcaB01g00389	0	0.036058	0	0
BcaB01g00642	1.01283	6.2353	13.3693	11.3559
BcaB01g00683	0.116783	0.049225	0	0.105268
BcaB01g00768	0	0.072412	0	0
BcaB01g01044	17.1726	2.45948	0	0.474799
BcaB01g01869	0.255242	0.153427	0	0
BcaB01g02121	1.70154	1.79664	0.477502	0.77946
BcaB01g02195	0	0	0	0
BcaB01g02791	2.21643	1.12495	2.37756	1.29415
BcaB01g03036	0.203153	0.42924	0.417374	0.085033
BcaB01g03765	8.36674	23.1367	36.2409	40.8117
BcaB01g03810	0	0	0	0
BcaB01g03978	0.369204	0.158452	0	0.037742
BcaB01g04058	0	0.649177	0.081675	0
BcaB01g04197	0.151093	0	0	0
BcaB01g04205	0	0	0	0
BcaB01g04634	0	0	0	0
BcaB01g04915	0	0	0	0
BcaB01g04917	0	0	0	0
BcaB01g04967	0	0	0	0
BcaB01g05063	0.256473	2.60099	2.89014	2.61067
BcaB01g05119	0	0	0	0
BcaB01g05156	0.109174	0	0	0.041535
BcaB01g05241	0	0	0	0
BcaB01g05394	0.172682	0.200381	0.291728	0.289841
BcaB01g05479	0.584038	4.01319	2.29051	2.48525
BcaB01g05542	0	0	0	0
BcaB01g06059	4.73114	0.850604	0.17053	0.298992
BcaB01g06332	0	0	0	0
BcaB01g06356	0	0	0	0
BcaB01g06379	0	0	0	0
BcaB02g06467	0	0	0	0
BcaB02g06485	17.7923	7.93989	4.44972	4.17324
BcaB02g06633	0	0	0	0
BcaB02g06817	6.60878	23.7786	11.3228	9.63284
BcaB02g06945	1.11879	0.372482	0.226824	0.24212
BcaB02g06948	0.043507	0	0	0.01797
BcaB02g06960	7.7082	4.29615	3.11963	4.28848
BcaB02g07204	0	0.351755	0	0
BcaB02g07382	0	0.06642	0	0
BcaB02g07417	0	0	0	0
BcaB02g07802	0	0	0	0
BcaB02g08671	0.19486	0.083479	0	0.034366
BcaB02g08770	18.3656	12.8236	10.1253	10.2758
BcaB02g08796	0.618515	0.039365	0	0.1034
BcaB02g09075	0.480224	0.859648	1.10018	0.727346
BcaB02g09267	6.92205	36.9292	47.5044	53.9678
BcaB02g09322	0.058741	0.062157	0	0
BcaB02g09650	2.77727	1.16823	0.812657	0.566371
BcaB02g09887	0.067568	0	0	0
BcaB02g09897	0.0941	0.088555	0.09439	0.172695
BcaB02g09952	0.762448	1.34555	0.868855	1.65217
BcaB02g10376	0.020344	0	0	0
BcaB02g10467	0	0	0	0
BcaB03g11568	0.090802	0.161914	0	0.104563
BcaB03g11604	3.05777	2.22059	0.725503	1.57816
BcaB03g11693	0.87285	0.032102	0.103381	0.208286
BcaB03g12004	0	0.182404	0	0
BcaB03g12213	8.33281	7.30054	9.56917	9.66959
BcaB03g12352	1.55095	1.60264	3.39611	3.92122
BcaB03g12796	0	0	0	0
BcaB03g12965	1.22667	0	0.05072	0
BcaB03g12988	5.83898	0.761052	1.07317	0.721661
BcaB03g13300	0.353867	0	0	0.055703
BcaB03g14031	0	0	0	0
BcaB03g14034	0	0	0	0
BcaB03g14192	0	0.094279	0.144707	0
BcaB03g14193	0.231998	0	0.214876	0.067219
BcaB03g14488	0	0	0	0
BcaB03g14496	0.20276	0	0	0
BcaB03g14592	0.060702	0	0.065506	0
BcaB03g14593	0	0	0	0
BcaB03g14619	0.704497	0.605243	0	0.177823
BcaB03g14629	0	0.083766	0	0
BcaB03g14724	0	0	0	0
BcaB03g15272	0.038863	0.133109	102.488	119.747
BcaB03g15280	0.917124	1.43583	0.215537	0.345299
BcaB03g15409	0	0	0	0
BcaB03g15479	0	0	0	0
BcaB04g16914	0	0	0	0
BcaB04g18028	0.0582	0.163091	0	0.086351
BcaB04g18445	0	0	0	0
BcaB04g18497	0	0	0	0
BcaB04g18545	0.850389	0.720274	0.691419	0.683872
BcaB04g18722	0.129577	0	0	0
BcaB04g19449	0.045058	0	0	0
BcaB04g19489	0.764353	0.708327	0.315005	0.248598
BcaB04g19495	0	0.043861	0.178311	0.05665
BcaB04g19603	4.91534	4.86501	2.76292	3.25415
BcaB04g19720	0	0	0	0
BcaB04g19864	0	0	0	0
BcaB04g19895	0	0.042435	0	0
BcaB04g20028	0.655494	0.0846	0.09444	0.090459
BcaB04g20391	1.42807	0	0.283345	0.125119
BcaB04g20460	0	0	0	0
BcaB04g20972	0	0	0	0
BcaB04g20988	0.08106	0	0	0
BcaB04g21040	0	0.002793	0.011893	0.001546
BcaB04g21136	2.22402	0.555595	0.313803	0.585983
BcaB04g21255	0	0.219504	0	0
BcaB04g21394	0	0.029457	0	0
BcaB05g21476	0.058426	0	0	0
BcaB05g21969	0.11275	0.493518	0.673092	0.402327
BcaB05g22174	0.162977	0	0.17019	0.177017
BcaB05g22245	0	0	0	0
BcaB05g22356	0	0	0	0
BcaB05g22455	0	0	0	0
BcaB05g22578	0.689505	0.09181	0	0
BcaB05g22671	0	0	0	0
BcaB05g23139	0	0.079952	0	0
BcaB05g23277	0.543758	0.435039	0.343612	0.253295
BcaB05g24175	24.4367	14.2595	4.19839	4.2049
BcaB05g24263	2.58125	0.974455	0.173636	0.229214
BcaB05g24363	0.038073	0	0	0
BcaB05g24827	1.24304	0	0	0.071692
BcaB05g24851	0	0.050567	0	0
BcaB05g24863	22.9244	0.683676	0.080387	0.835902
BcaB06g25427	0.049344	0	0	0
BcaB06g25457	0	0	0	0
BcaB06g25508	0.759843	2.15217	0.648984	1.16225
BcaB06g25518	0	0.382503	0.175738	0.194567
BcaB06g25624	0.935771	1.04843	0.382777	0.491914
BcaB06g26465	0.217939	0	0	0
BcaB06g26611	8.3971	1.25758	0.152532	0.430349
BcaB06g27360	0	0.039976	0	0
BcaB06g27474	0	0	0	0
BcaB06g27504	0	0	0	0
BcaB06g27887	0.070759	0.419382	0.501975	1.06015
BcaB06g28426	0.061984	0.250816	0	0.264143
BcaB06g28427	0	0	0	0
BcaB06g28428	0	0	0	0
BcaB06g28511	0	0	0	0
BcaB06g28595	0.042333	0.042817	0.073961	0.080393
BcaB06g29438	0.860078	0.848035	0.07394	0.269019
BcaB07g29824	29.7094	19.0199	21.7634	23.8526
BcaB07g29839	0.578628	0.38704	0.217095	0.357066
BcaB07g29876	0.300323	0.56328	0.41064	0.659881
BcaB07g29968	0	0	0	0
BcaB07g30066	0	0	0	0
BcaB07g30102	0.653819	1.95443	1.88304	2.31553
BcaB07g30110	0.157206	0.044078	0.04514	0.029552
BcaB07g30321	1.60191	3.29672	2.17614	2.49388
BcaB07g31211	0	0	0.256071	0.175448
BcaB07g31420	0.021524	0	0	0
BcaB07g31872	0.554917	0.13547	0	0
BcaB07g31888	0.556549	0.047661	0.432951	0.489748
BcaB07g32273	1.61472	1.32635	3.14243	3.03783
BcaB07g33108	0	0.070873	0	0
BcaB07g34149	0.203414	0.168221	0.017033	0.073954
BcaB07g34166	0	0	0	0
BcaB08g34664	14.5588	7.41151	5.69186	5.13633
BcaB08g35864	0	0	0	0
BcaB08g35976	0	0	0	0
BcaB08g36220	0.572686	0	0	0
BcaB08g36221	0.434089	0	0	0
BcaB08g36384	0	0	0	0
BcaB08g36742	0.113125	0.205355	0	0.067392
BcaB08g36835	1.01584	2.98136	1.81944	2.95838
BcaB08g36905	2.14608	1.51297	1.07993	0.971261
BcaB08g36950	0.050109	0	0	0
BcaB08g37017	0.4677	0.42164	0.421742	0.157758
BcaB08g37052	0.200334	0.936603	0.522047	0.629522
BcaB08g37121	0	0	0	0
BcaB08g37388	0	0	0	0
BcaC01g00242	3.19006	2.18978	2.48425	3.08708
BcaC01g00416	0.374426	0.620783	0.902844	0.837561
BcaC01g00569	0	0	0	0
BcaC01g00698	0.334418	0.079688	0	0
BcaC01g00793	0	0.050606	0	0
BcaC01g00988	0.06983	0	0	0
BcaC01g01934	19.8503	2.14572	0.287164	0.506136
BcaC01g02454	0	0	0	0
BcaC01g02473	2.19656	0.449007	0.257426	0.324515
BcaC01g02759	0	0	0	0
BcaC01g02834	0.05038	0.430597	0.143135	0
BcaC01g02988	10.7077	2.88074	1.83364	1.22864
BcaC01g03331	0.056593	0	0	0
BcaC01g03367	3.01701	8.05795	1.46228	1.67604
BcaC01g03384	0.079602	0	0	0
BcaC01g04036	0	0.031135	0	0
BcaC01g04216	0.46035	0.594198	0.573596	0.662622
BcaC01g04232	0	0	0	0
BcaC01g04266	0.266427	0.22852	0.099761	0.079235
BcaC01g04720	0.277373	1.1158	0.787978	0.445173
BcaC01g04914	0.517245	0.790136	0.693035	0.366309
BcaC01g05029	0.143783	3.12936	2.59353	2.69123
BcaC01g05604	4.10214	22.6764	47.848	43.2587
BcaC01g05636	0	0	0	0
BcaC01g05905	0.092169	0	0	0
BcaC01g05967	0	0	0	0
BcaC01g06175	0	0	0	0
BcaC01g06189	0.117062	0	0.463077	0.27436
BcaC01g06296	0	0.045193	0	0
BcaC01g06479	0	0	0	0
BcaC01g06550	15.8481	1.83052	0.458338	0.959075
BcaC02g06963	0	0	0	0
BcaC02g07572	0.12372	0.060441	0.063603	0
BcaC02g07922	0.070137	0	0.068381	0.127767
BcaC02g08558	0.248314	1.36773	1.45516	1.67965
BcaC02g10216	0	0	0	0
BcaC02g11213	0	0	0	0
BcaC02g11316	0	0	0	0
BcaC02g11813	0.072155	0.260977	0	0
BcaC02g11882	5.34763	27.0009	37.2695	34.1384
BcaC02g12121	0.866929	0.866134	1.27613	1.76767
BcaC02g12580	1.11763	1.66891	2.55293	3.15047
BcaC02g12587	0.083072	0	0	0
BcaC02g12614	0.508417	0	0	0
BcaC02g12793	0.056828	0.088503	0.195359	0.161704
BcaC03g13303	0	0	0	0
BcaC03g13416	5.52799	18.0153	14.5294	13.1075
BcaC03g13446	0	0	0	0
BcaC03g13448	0.303569	0.174727	0	0
BcaC03g13499	0.037283	0.003035	0	0
BcaC03g13543	0.206421	0.410775	0.466129	0.09451
BcaC03g13935	0.178659	0.057231	0	0
BcaC03g14068	0	0	0	0
BcaC03g14140	0	0	0	0
BcaC03g14515	0.078987	0.085355	0	0.150576
BcaC03g14747	32.7462	24.9863	8.09614	8.09681
BcaC03g14936	0	0	0	0
BcaC03g15050	1.57675	1.68568	0.829003	1.04283
BcaC03g15479	2.00758	0	0	0
BcaC03g15501	0	0	0	0
BcaC03g15520	1.46361	2.01036	1.20595	1.37679
BcaC03g17170	1.8161	1.86332	0.972034	1.14261
BcaC03g17538	3.42126	1.89309	0.549011	0.362827
BcaC03g17594	0	0.338934	1.44049	0.43373
BcaC03g17607	0	0	0	0
BcaC03g17657	0.143794	0.78175	1.22807	1.02584
BcaC03g17715	0.010159	0.008967	0.014891	0.017814
BcaC03g17744	0	0	0	0
BcaC03g17877	0.171636	0	0	0
BcaC03g18053	0.189822	0.427066	0.634993	0.805568
BcaC03g18056	1.3604	8.93918	6.97189	9.91276
BcaC03g18093	29.6498	24.6612	20.833	21.2159
BcaC03g18151	0.720138	1.35704	0.395154	0.643621
BcaC03g18354	0	0.036779	0	0
BcaC03g18380	0.780966	0.923911	1.78757	1.54347
BcaC03g18505	0.755783	2.33689	0.74285	1.15842
BcaC04g18850	0	0	0	0
BcaC04g18860	1.62072	3.04677	1.9454	2.17804
BcaC04g18958	5.61252	6.4003	5.21256	5.68512
BcaC04g19012	0	0	0	0.047291
BcaC04g19043	0	0	0	0
BcaC04g19173	0.29786	0.375429	0.329338	0.324143
BcaC04g19218	1.83964	3.81809	1.94377	2.25152
BcaC04g19316	0.041321	0	0	0
BcaC04g19628	7.31729	0.66218	0.334611	1.2174
BcaC04g19746	0	0	0	0
BcaC04g20141	0	0	0	0
BcaC04g20278	0	0	0	0
BcaC04g21370	0	0	0	0
BcaC04g22223	0	0	0	0
BcaC04g22516	0	0.176385	0.049564	0.038477
BcaC04g22669	0	0	0	0
BcaC04g23247	0.272158	0	0	0
BcaC04g23413	4.5013	3.0478	2.26008	2.05284
BcaC04g23448	14.9308	15.1644	1.4547	1.31719
BcaC04g23475	0	0	0	0
BcaC04g23630	0.185768	0	0.052945	0.16188
BcaC04g23744	2.87506	1.75164	1.6056	1.48545
BcaC04g23828	0	0	0	0
BcaC04g23852	0.026535	0.056238	0.093652	0.090208
BcaC04g23858	1.56172	0.549659	0.399213	0.318495
BcaC04g23889	0	0	0	0
BcaC04g23890	0	0	0	0
BcaC04g24077	0.796139	1.39002	0.909884	1.06164
BcaC05g24298	9.33936	26.577	14.9269	12.6833
BcaC05g24740	3.0903	0.701894	0.542352	0.56517
BcaC05g25334	14.8837	16.6807	10.9465	10.6536
BcaC05g25565	0.084381	0	0	0
BcaC05g25752	0.140848	0	0	0
BcaC05g25767	0.080399	0.104876	0.227618	0.329323
BcaC05g25772	0.226602	0.506997	0.963175	1.27836
BcaC05g26191	4.6754	7.92187	3.1889	4.99229
BcaC05g26386	0	0.396264	0.364846	0.136725
BcaC05g26474	0.138653	0	0	0
BcaC05g26680	6.56009	0.428566	0.189636	0.501887
BcaC05g29148	0	0	0	0
BcaC05g29151	0	0	0	0
BcaC05g29243	0	0	0	0
BcaC05g29374	1.95209	2.81599	2.48554	2.34832
BcaC05g29376	0	0	0.073446	0.140004
BcaC05g29518	2.61271	2.38406	1.54097	0.911229
BcaC05g29590	0.23837	0.600204	0.360547	0.317867
BcaC05g29667	3.00928	2.37676	1.53415	1.77193
BcaC05g30385	2.54197	3.42517	2.87942	4.46941
BcaC05g30412	0	0	0	0
BcaC05g30414	0	0	0	0
BcaC05g30446	0.176422	0.097041	0	0
BcaC05g30451	0	0	0	0.006238
BcaC05g30452	0.035199	0.026458	0.057273	0.039276
BcaC05g30491	0.955987	0.762729	1.28659	1.89526
BcaC06g30664	0	0	0	0
BcaC06g30701	59.7226	35.5128	20.3964	23.2937
BcaC06g30952	0	0	0	0
BcaC06g30961	0	0	0	0
BcaC06g31215	1.78249	1.98524	1.4306	1.36586
BcaC06g32413	0.001249	0	0	0
BcaC06g32498	0.199529	3.63353	0.913307	1.17705
BcaC06g32645	0.053737	0.047173	0	0
BcaC06g32801	0.079528	0	0	0
BcaC06g33112	0.247966	0.533165	2.35552	1.06626
BcaC06g33145	13.4271	8.80265	5.57904	6.10966
BcaC06g33203	0.0523	0.948604	0.803028	1.64763
BcaC06g33243	10.3398	19.2197	5.74137	8.59441
BcaC06g33279	1.51158	0.483057	1.81537	2.08181
BcaC06g33594	0	0	0	0
BcaC06g33651	0.983576	0.579155	0.336231	1.04059
BcaC06g33712	0.169697	0	0	0
BcaC06g33772	0	0	0	0
BcaC06g33785	0.010261	0	0	0
BcaC06g34034	7.22584	2.6462	1.40369	1.86499
BcaC06g34815	2.40212	0.957845	3.12481	1.7603
BcaC06g34981	1.22304	0.31702	1.25423	0.766434
BcaC06g35219	0.358501	0	0	0
BcaC06g35679	0.722274	0.063884	0.684445	0.155997
BcaC07g37655	0.06732	0	0	0
BcaC07g38099	0	0	0	0
BcaC07g38515	0.07861	0	0	0
BcaC07g38516	0.244127	0.034559	0	0.099081
BcaC07g38919	2.87636	0.139013	0.078562	0.213362
BcaC07g38939	0	0	0	0
BcaC07g39173	0.36216	0.365217	0.950161	1.02863
BcaC07g39277	0	0	0	0
BcaC07g39365	0	0	0	0
BcaC07g39431	0.046852	0.038976	0	0
BcaC07g39472	0.180199	0.371306	7.51498	5.05026
BcaC07g39678	0	0	0	0
BcaC07g39681	0	0	0	0
BcaC07g39804	0	0	0	0
BcaC07g39900	1.52931	0.877225	1.167	0.816609
BcaC07g39988	0.005253	0.010023	0.047866	0.036402
BcaC07g40564	0	0	0	0
BcaC07g41306	2.39191	1.49168	1.95331	2.91181
BcaC07g41317	0	0	0	0
BcaC07g41319	0.027731	0	0	0
BcaC07g41350	0	0.097012	0.052689	0
BcaC07g41352	0	0	0	0.037987
BcaC07g41875	0	0	0	0.051292
BcaC07g42779	0	0	0	0
BcaC08g43770	0	0.044525	0	0
BcaC08g44626	0	0	0	0
BcaC08g45060	0	0	0	0
BcaC08g45370	0.093261	0	0	0
BcaC08g45884	0	0.08976	0	0
BcaC08g45981	0.123865	0	0	0
BcaC08g46058	0.467812	1.6094	1.43973	1.84289
BcaC08g46063	0.185744	0.124127	0.052493	0.337803
BcaC08g46071	0.410179	0.2846	0.210098	0.212148
BcaC08g46395	0	0.080663	0	0
BcaC08g46764	0.184269	0.027849	0.04558	0.063062
BcaC08g46807	0.236726	0.198016	0	0.128089
BcaC08g46839	0.141102	0	0	0
BcaC08g46869	0.144191	0.018114	0.05971	0.094208
BcaC08g46870	0.054198	0.106309	0.113039	0
BcaC08g46894	34.939	14.7571	6.94001	7.91497
BcaC08g46983	22.8319	3.24548	0.744261	1.22335
BcaC08g47000	1.347	1.33384	3.08115	2.63884
BcaC08g47482	0.233618	0.355238	0.104863	0.124026
BcaC09g47677	1.52835	2.41003	3.12262	3.75344
BcaC09g48012	0.996074	1.56017	3.20079	2.13552
BcaC09g48022	0.501912	0.339692	0.544666	0.263945
BcaC09g48024	0.069441	0.014013	0.038813	0.016309
BcaC09g48057	1.35817	1.19323	2.02613	1.08565
BcaC09g48080	1.23272	1.50331	1.22601	1.0688
BcaC09g48172	1.16932	0.566789	0.609592	0.317806
BcaC09g48379	0	0	0	0
BcaC09g49273	0.063177	0	0	0
BcaC09g49999	0	1.62912	2.09414	0.953359
BcaC09g50512	0	0	0	0
BcaC09g50757	0.621228	0.110525	0	0.166019
BcaC09g51138	0.196654	0.197567	0.140334	0.09818
BcaC09g51222	5.29218	1.12402	0.382347	0.785469
BcaC09g51474	0	0	0	0
BcaC09g51605	0	0	0	0
BcaC09g52158	0.182771	0	0	0
BcaC09g52240	0.00491	0.004288	0	0
BcaNung00059	0	0	0	0
BcaNung00640	19.2678	10.3003	8.90294	7.17785
BcaNung00857	1.65978	0.446808	0.175143	0.474677
BcaNung01397	3.65273	1.85633	1.9083	0.900167
BcaNung01435	12.7846	13.8425	7.67506	8.9898
BcaNung01595	0	0	0	0
BcaNung01682	0.207802	0.149669	0	0.125222
BcaNung02045	0	0	0.155892	0.054944
BcaNung02174	0	0	0	0
BcaNung02367	6.45016	1.71351	1.01127	1.00511
BcaNung02486	0.116248	0.122768	0.138304	0.194862
BcaNung02532	4.31886	2.53648	4.57724	2.65283
BcaNung02597	82.3119	22.2627	8.50844	11.391
BcaNung02609	0.202293	1.41188	0.474799	0.937714
BcaNung02672	0	0	0	0
BcaNung02798	2.7572	0.25551	0.172852	0.462638
BcaNung02960	0.04279	0	0.149173	0
BcaNung03096	0	0	0	0
BcaNung03316	2.57576	4.52989	5.61935	5.03533
BcaNung03549	0	0	0	0
BcaNung03701	0	0	0	0
BcaNung04031	0.401418	0.774516	2.99134	2.82774
BcaNung05133	2.22589	1.09803	1.01384	0.615511
BcaNung05339	0.017026	0	0	0
BcaNung05915	0	0	0	0
BcaNung06232	0	0	0	0
BcaNung06272	0	0	0	0
BcaNung06461	0.294509	0.232869	0	0.099652
BcaNung07132	0	0	0	0
BcaNung07384	0	0	0	0
BcaNung07389	0	0	0	0
