# Supplementary material for: Genome-wide identification of R2R3-MYB gene family and association with anthocyanin biosynthesis in Brassica species
Source: BMC Genomics. 2022 Jun 14;23:441. doi: 10.1186/s12864-022-08666-7 (PMC9199147; doi:10.1186/s12864-022-08666-7)
Supplement: Supplementary file 14 — Additional file 14: Supplementary Table S9. Comparison of the identification results of Arabidopsis R2R3-MYB genes. [file 12864_2022_8666_MOESM14_ESM.xlsx]

## Sheet: R2R3-MYB with old and new
Comparison of the identification results of Arabidopsis R2R3-MYB genes
Previous results		New results
ATMYB	A.thaliana	ATMYB	A.thaliana
ATMYB0	AT3g27920	ATMYB0	AT3g27920
ATMYB1	AT3g09230	ATMYB1	AT3g09230
ATMYB2	AT2g47190	ATMYB2	AT2g47190
ATMYB3	AT1g22640	ATMYB3	AT1g22640
ATMYB4	AT4g38620	ATMYB4	AT4g38620
ATMYB5	AT3g13540	ATMYB5	AT3g13540
ATMYB6	AT4g09460	ATMYB6	AT4g09460
ATMYB7	AT2g16720	ATMYB7	AT2g16720
ATMYB8	AT1G35515	ATMYB8	AT1G35515
ATMYB9	AT5g16770	ATMYB9	AT5g16770
ATMYB10	AT3g12820	ATMYB10	AT3g12820
ATMYB11	AT3g62610	ATMYB11	AT3g62610
ATMYB12	AT2g47460	ATMYB12	AT2g47460
ATMYB13	AT1g06180	ATMYB13	AT1g06180
ATMYB14	AT2g31180	ATMYB14	AT2g31180
ATMYB15	AT3g23250	ATMYB15	AT3g23250
ATMYB16	AT5g15310	ATMYB16	AT5g15310
ATMYB17	AT3g61250	ATMYB17	AT3g61250
ATMYB18	AT4g25560	ATMYB18	AT4g25560
ATMYB19	AT5g52260	ATMYB19	AT5g52260
ATMYB20	AT1g66230	ATMYB20	AT1g66230
ATMYB21	AT3g27810	ATMYB21	AT3g27810
ATMYB22	AT5g40430	ATMYB22	AT5g40430
ATMYB23	AT5g40330	ATMYB23	AT5g40330
ATMYB24	AT5g40350	ATMYB24	AT5g40350
ATMYB25	AT2g39880	ATMYB25	AT2g39880
ATMYB26	AT3g13890	ATMYB26	AT3g13890
ATMYB27	AT3g53200	ATMYB27	AT3g53200
ATMYB28	AT5g61420	ATMYB28	AT5g61420
ATMYB29	AT5g07690	ATMYB29	AT5g07690
ATMYB30	AT3g28910	ATMYB30	AT3g28910
ATMYB31	AT1g74650	ATMYB31	AT1g74650
ATMYB32	AT4g34990	ATMYB32	AT4g34990
ATMYB33	AT5g06100	ATMYB33	AT5g06100
ATMYB34	AT5g60890	ATMYB34	AT5g60890
ATMYB35	AT3g28470	ATMYB35	AT3g28470
ATMYB36	AT5g57620	ATMYB36	AT5g57620
ATMYB37	AT5g23000	ATMYB37	AT5g23000
ATMYB38	AT2g36890	ATMYB38	AT2g36890
ATMYB39	AT4g17780	ATMYB39	AT4g17780
ATMYB40	AT5g14340	ATMYB40	AT5g14340
ATMYB41	AT4g28110	ATMYB41	AT4g28110
ATMYB42	AT4g12350	ATMYB42	AT4g12350
ATMYB43	AT5g16600	ATMYB43	AT5g16600
ATMYB44	AT5g67300	ATMYB44	AT5g67300
ATMYB45	AT3g48920	ATMYB45	AT3g48920
ATMYB46	AT5g12870	ATMYB46	AT5g12870
ATMYB47	AT1g18710	ATMYB47	AT1g18710
ATMYB48	AT3g46130	ATMYB48	AT3g46130
ATMYB49	AT5g54230	ATMYB49	AT5g54230
ATMYB50	AT1g57560	ATMYB50	AT1g57560
ATMYB51	AT1g18570	ATMYB51	AT1g18570
ATMYB52	AT1g17950	ATMYB52	AT1g17950
ATMYB53	AT5g65230	ATMYB53	AT5g65230
ATMYB54	AT1g73410	ATMYB54	AT1g73410
ATMYB55	AT4g01680	ATMYB55	AT4g01680
ATMYB56	AT5g17800	ATMYB56	AT5g17800
ATMYB57	AT3g01530	ATMYB57	AT3g01530
ATMYB58	AT1g16490	ATMYB58	AT1g16490
ATMYB59	AT5g59780	ATMYB59	AT5g59780
ATMYB60	AT1g08810	ATMYB60	AT1g08810
ATMYB61	AT1g09540	ATMYB61	AT1g09540
ATMYB62	AT1g68320	ATMYB62	AT1g68320
ATMYB63	AT1g79180	ATMYB63	AT1g79180
ATMYB64	AT5g11050	ATMYB64	AT5g11050
ATMYB65	AT3g11440	ATMYB65	AT3g11440
ATMYB66	AT5g14750	ATMYB66	AT5g14750
ATMYB67	AT3g12720	ATMYB67	AT3g12720
ATMYB68	AT5g65790	ATMYB68	AT5g65790
ATMYB69	AT4g33450	ATMYB69	AT4g33450
ATMYB70	AT2g23290	ATMYB70	AT2g23290
ATMYB71	AT3g24310	ATMYB71	AT3g24310
ATMYB72	AT1g56160	ATMYB72	AT1g56160
ATMYB73	AT4g37260	ATMYB73	AT4g37260
ATMYB74	AT4g05100	ATMYB74	AT4g05100
ATMYB75	AT1g56650	ATMYB75	AT1g56650
ATMYB76	AT5g07700	ATMYB76	AT5g07700
ATMYB77	AT3g50060	ATMYB77	AT3g50060
ATMYB78	AT5g49620	ATMYB78	AT5g49620
ATMYB79	AT4g13480	ATMYB79	AT4g13480
ATMYB80	AT5g56110	ATMYB80	AT5g56110
ATMYB81	AT2g26960	ATMYB81	AT2g26960
ATMYB82	AT5g52600	ATMYB82	AT5g52600
ATMYB83	AT3g08500	ATMYB83	AT3g08500
ATMYB84	AT3g49690	ATMYB84	AT3g49690
ATMYB85	AT4g22680	ATMYB85	AT4g22680
ATMYB86	AT5g26660	ATMYB86	AT5g26660
ATMYB87	AT4g37780	ATMYB87	AT4g37780
ATMYB88	AT2g02820	ATMYB88	AT2g02820
ATMYB89	AT5g39700	ATMYB89	AT5g39700
ATMYB90	AT1g66390	ATMYB90	AT1g66390
ATMYB91	AT2g37630	ATMYB91	AT2g37630
ATMYB92	AT5g10280	ATMYB92	AT5g10280
ATMYB93	AT1g34670	ATMYB93	AT1g34670
ATMYB94	AT3g47600	ATMYB94	AT3g47600
ATMYB95	AT1g74430	ATMYB95	AT1g74430
ATMYB96	AT5g62470	ATMYB96	AT5g62470
ATMYB97	AT4g26930	ATMYB97	AT4g26930
ATMYB98	AT4g18770	ATMYB98	AT4g18770
ATMYB99	AT5g62320	ATMYB99	AT5g62320
ATMYB100	AT2g25230	ATMYB100	AT2g25230
ATMYB101	AT2g32460	ATMYB101	AT2g32460
ATMYB102	AT4g21440	ATMYB102	AT4g21440
ATMYB103	AT1g63910	ATMYB103	AT1g63910
ATMYB104	AT2g26950	ATMYB104	AT2g26950
ATMYB105	AT1g69560	ATMYB105	AT1g69560
ATMYB106	AT3g01140	ATMYB106	AT3g01140
ATMYB107	AT3g02940	ATMYB107	AT3g02940
ATMYB108	AT3g06490	ATMYB108	AT3g06490
ATMYB109	AT3g55730	ATMYB109	AT3g55730
ATMYB110	AT3g29020	ATMYB110	AT3g29020
ATMYB111	AT5g49330	ATMYB111	AT5g49330
ATMYB112	AT1g48000	ATMYB112	AT1g48000
ATMYB113	AT1g66370	ATMYB113	AT1g66370
ATMYB114	AT1g66380	ATMYB114	AT1g66380
ATMYB115	AT5g40360	ATMYB115	AT5g40360
ATMYB116	AT1g25340	ATMYB116	AT1g25340
ATMYB117	AT1g26780	ATMYB117	AT1g26780
ATMYB118	AT3g27780	ATMYB118	AT3g27780
ATMYB119	AT5g58850	ATMYB119	AT5g58850
ATMYB120	AT5g55020	ATMYB120	AT5g55020
ATMYB121	AT3g30210	ATMYB121	AT3g30210
ATMYB122	AT1g74080	ATMYB122	AT1g74080
ATMYB123	AT5g35550	ATMYB123	AT5g35550
ATMYB124	AT1g14350	ATMYB124	AT1g14350
		AtMYBCDC5	AT1G09770
		PWR	AT3G52250
		DUO1	AT3G60460
		AtMYB3R2	AT4G00540
		AtMYB3R4	AT5G11510
