# Supplementary material for: Genome-wide identification of R2R3-MYB gene family and association with anthocyanin biosynthesis in Brassica species
Source: BMC Genomics. 2022 Jun 14;23:441. doi: 10.1186/s12864-022-08666-7 (PMC9199147; doi:10.1186/s12864-022-08666-7)
Supplement: Supplementary file 15 — Additional file 15: Supplementary Table S10. The detail expression pattern of PAP2 and MYBL2 of five Brassica species green and purple leaves. [file 12864_2022_8666_MOESM15_ESM.xlsx]

## Sheet: The FPKM of PAP2 and MYBL2
The detail expression pattern of PAP2 and MYBL2 of five Brassica species green and purple leaves
Function	gene_id	G1	G2	G3	P1	P2	P3
MYBL2	BcaB03g14865	0.123434	0.288172	0.205803	8.2804	11.4433	9.86186
MYBL2	BcaB05g24639	0.238763	1.48999	0.864379	0.760958	0.316164	0.538561
MYBL2	BcaC03g15264	54.778	72.6579	63.7179	29.9359	28.9983	29.4671
PAP2	BcaB05g24263	2.58125	0.974455	1.77785	0.173636	0.229214	0.201425
PAP2	BcaB03g15272	0.038863	0.133109	0.085986	102.488	119.747	111.118
MYBL2	BjuA07g31790S	3.12894	3.41167	3.27031	7.96751	6.69648	13.3504
MYBL2	BjuB03g18520S	0.738082	0.708543	0.723313	20.0029	10.0772	39.6352
MYBL2	BjuB05g06630S	5.23284	2.0038	3.61832	0	0.595393	3.23923
PAP2	BjuB05g10740S	0	0.027966	0.013983	9.5836	1.9223	16.7151
MYBL2	BnaA07T0323000ZS	0.004016	0.179921	0.0919685	1.95461	3.12588	2.54025
MYBL2	BnaC02T0255900ZS	87.0328	83.9144	85.4736	187.713	12.271	99.9918
MYBL2	BnaC06T0377700ZS	1.66187	0.650368	1.15612	0.915148	0.287221	0.601185
PAP2	BnaA07T0287000ZS	0.850524	0.156886	0.503705	8.64383	11.8763	10.2601
MYBL2	Bo2g070770.1	7.35357	4.56603	8.70481	0.614115	0.936876	0.05234
MYBL2	Bo6g112670.1	0.218664	0.471127	2.41955	0.95629	1.59367	2.92103
PAP2	Bo3g081880.1	0.065683	0	0.035617	2.42585	0.458982	9.80895
PAP2	Bo6g100940.1	0.799751	1.35843	1.09475	23.2351	22.0018	16.0079
MYBL2	BraA02g020200.3C	0.579834	1.73416	2.12277	1.2079	3.9516	3.56617
MYBL2	BraA07g035710.3C	0.305962	0.291879	0.334173	69.66	26.9318	39.3234
PAP2	BraA07g032100.3C	0.104198	0.022084	0.022374	0.499858	0.177106	0.168587
